# Supplementary material for: Transcription and chromatin-based surveillance mechanism controls suppression of cryptic antisense transcription
Source: Cell Rep. 2021 Sep 7;36(10):109671. doi: 10.1016/j.celrep.2021.109671 (PMC8441049; doi:10.1016/j.celrep.2021.109671)
Supplement: Table S1. Gene Ontology of downregulated genes in ssu72Δ, related to Figure 3 [file mmc2.xlsx]

## Sheet: Table S1
Table S1 Gene Ontology of down-regulated genes in ssu72Δ. Related to Figure 3.
External_ID	GeneSet_Name	Corrected_pvalue
GO:1901564	organonitrogen compound metabolic process	2.92556e-34
GO:0044281	small molecule metabolic process	1.21282e-33
GO:1901566	organonitrogen compound biosynthetic process	1.09138e-30
GO:0043436	oxoacid metabolic process	4.00556e-28
GO:0006082	organic acid metabolic process	4.14667e-28
GO:0019752	carboxylic acid metabolic process	1.01334e-26
GO:0008652	cellular amino acid biosynthetic process	1.083e-25
GO:0016053	organic acid biosynthetic process	1.35348e-25
GO:0046394	carboxylic acid biosynthetic process	1.35348e-25
GO:1901607	alpha-amino acid biosynthetic process	7.48527e-25
GO:1901605	alpha-amino acid metabolic process	3.04504e-23
GO:0006520	cellular amino acid metabolic process	4.7865e-23
GO:0044283	small molecule biosynthetic process	1.58482e-18
GO:0006163	purine nucleotide metabolic process	1.614e-15
GO:0009259	ribonucleotide metabolic process	3.80619e-15
GO:0044711	single-organism biosynthetic process	4.02038e-15
GO:0046034	ATP metabolic process	4.92078e-15
GO:0009161	ribonucleoside monophosphate metabolic process	7.7353e-15
GO:0044710	single-organism metabolic process	1.77779e-14
GO:0009150	purine ribonucleotide metabolic process	2.28392e-14
GO:0009199	ribonucleoside triphosphate metabolic process	2.5669e-14
GO:0009123	nucleoside monophosphate metabolic process	2.82426e-14
GO:0009205	purine ribonucleoside triphosphate metabolic process	2.87236e-14
GO:0009126	purine nucleoside monophosphate metabolic process	5.54023e-14
GO:0009167	purine ribonucleoside monophosphate metabolic process	5.54023e-14
GO:0009144	purine nucleoside triphosphate metabolic process	8.5509e-14
GO:0072521	purine-containing compound metabolic process	8.5509e-14
GO:0019693	ribose phosphate metabolic process	1.27846e-13
GO:0009119	ribonucleoside metabolic process	2.40546e-13
GO:1901657	glycosyl compound metabolic process	2.78856e-13
GO:0006164	purine nucleotide biosynthetic process	3.1596e-13
GO:0009116	nucleoside metabolic process	3.8844e-13
GO:0034220	ion transmembrane transport	5.64868e-13
GO:0044763	single-organism cellular process	5.73496e-13
GO:0009117	nucleotide metabolic process	8.4459e-13
GO:0009260	ribonucleotide biosynthetic process	1.08783e-12
GO:0072522	purine-containing compound biosynthetic process	1.08783e-12
GO:0009141	nucleoside triphosphate metabolic process	1.18584e-12
GO:1901659	glycosyl compound biosynthetic process	1.74013e-12
GO:0006753	nucleoside phosphate metabolic process	2.30183e-12
GO:0009163	nucleoside biosynthetic process	2.40592e-12
GO:0046128	purine ribonucleoside metabolic process	3.32142e-12
GO:0055086	nucleobase-containing small molecule metabolic process	3.41946e-12
GO:0046390	ribose phosphate biosynthetic process	4.22137e-12
GO:0009156	ribonucleoside monophosphate biosynthetic process	5.2985e-12
GO:0042455	ribonucleoside biosynthetic process	8.8735e-12
GO:0042278	purine nucleoside metabolic process	1.417e-11
GO:0009152	purine ribonucleotide biosynthetic process	1.49732e-11
GO:0006811	ion transport	1.58495e-11
GO:0009127	purine nucleoside monophosphate biosynthetic process	1.81186e-11
GO:0009168	purine ribonucleoside monophosphate biosynthetic process	1.81186e-11
GO:0043170	macromolecule metabolic process	2.15871e-11
GO:0009124	nucleoside monophosphate biosynthetic process	3.51521e-11
GO:0071840	cellular component organization or biogenesis	7.8373e-11
GO:0044085	cellular component biogenesis	1.66335e-10
GO:0045333	cellular respiration	2.08973e-10
GO:0042451	purine nucleoside biosynthetic process	2.12255e-10
GO:0046129	purine ribonucleoside biosynthetic process	2.12255e-10
GO:0044260	cellular macromolecule metabolic process	2.15385e-10
GO:0043648	dicarboxylic acid metabolic process	8.45284e-10
GO:0055085	transmembrane transport	1.03951e-09
GO:0006754	ATP biosynthetic process	1.91193e-09
GO:0015985	energy coupled proton transport, down electrochemical gradient	1.91193e-09
GO:0015986	ATP synthesis coupled proton transport	1.91193e-09
GO:0042776	mitochondrial ATP synthesis coupled proton transport	1.91193e-09
GO:0044699	single-organism process	2.01671e-09
GO:0022900	electron transport chain	3.02157e-09
GO:0015980	energy derivation by oxidation of organic compounds	4.41439e-09
GO:0009165	nucleotide biosynthetic process	4.84454e-09
GO:0055114	oxidation-reduction process	4.84454e-09
GO:1901293	nucleoside phosphate biosynthetic process	6.27452e-09
GO:0007049	cell cycle	1.22202e-08
GO:0098660	inorganic ion transmembrane transport	1.47305e-08
GO:0098656	anion transmembrane transport	1.69451e-08
GO:0022904	respiratory electron transport chain	1.90608e-08
GO:0009206	purine ribonucleoside triphosphate biosynthetic process	2.44195e-08
GO:0009201	ribonucleoside triphosphate biosynthetic process	2.62752e-08
GO:0006839	mitochondrial transport	3.12905e-08
GO:0098655	cation transmembrane transport	3.41079e-08
GO:0009084	glutamine family amino acid biosynthetic process	3.9511e-08
GO:0042773	ATP synthesis coupled electron transport	4.84993e-08
GO:0042775	mitochondrial ATP synthesis coupled electron transport	4.84993e-08
GO:0009145	purine nucleoside triphosphate biosynthetic process	4.88878e-08
GO:0009064	glutamine family amino acid metabolic process	5.19249e-08
GO:0019637	organophosphate metabolic process	5.19249e-08
GO:0006553	lysine metabolic process	5.35561e-08
GO:0009085	lysine biosynthetic process	5.74887e-08
GO:0065007	biological regulation	7.29761e-08
GO:0006818	hydrogen transport	7.99338e-08
GO:0015992	proton transport	7.99338e-08
GO:1902600	hydrogen ion transmembrane transport	7.99338e-08
GO:0015672	monovalent inorganic cation transport	8.02839e-08
GO:0006119	oxidative phosphorylation	8.16735e-08
GO:0006820	anion transport	8.69406e-08
GO:0022402	cell cycle process	9.78009e-08
GO:0016043	cellular component organization	1.51582e-07
GO:0050789	regulation of biological process	2.14903e-07
GO:0006091	generation of precursor metabolites and energy	2.76593e-07
GO:0050794	regulation of cellular process	4.08772e-07
GO:0009142	nucleoside triphosphate biosynthetic process	4.16722e-07
GO:1990542	mitochondrial transmembrane transport	4.78917e-07
GO:0009066	aspartate family amino acid metabolic process	8.97976e-07
GO:0022607	cellular component assembly	8.97976e-07
GO:0098662	inorganic cation transmembrane transport	1.01795e-06
GO:0006812	cation transport	1.1752e-06
GO:0009067	aspartate family amino acid biosynthetic process	1.58623e-06
GO:0009082	branched-chain amino acid biosynthetic process	1.61118e-06
GO:0070727	cellular macromolecule localization	1.64018e-06
GO:0048285	organelle fission	1.81156e-06
GO:0034613	cellular protein localization	2.29807e-06
GO:0009081	branched-chain amino acid metabolic process	2.41121e-06
GO:0000280	nuclear division	2.59296e-06
GO:0008104	protein localization	4.74845e-06
GO:0006526	arginine biosynthetic process	5.39228e-06
GO:0019878	lysine biosynthetic process via aminoadipic acid	5.39228e-06
GO:0000278	mitotic cell cycle	6.68294e-06
GO:1901135	carbohydrate derivative metabolic process	8.63575e-06
GO:0006525	arginine metabolic process	9.05391e-06
GO:0090304	nucleic acid metabolic process	9.40028e-06
GO:1903047	mitotic cell cycle process	9.42053e-06
GO:0033036	macromolecule localization	1.20045e-05
GO:0006793	phosphorus metabolic process	2.09866e-05
GO:0009063	cellular amino acid catabolic process	2.28574e-05
GO:0051186	cofactor metabolic process	2.9588e-05
GO:0015711	organic anion transport	4.59145e-05
GO:0006551	leucine metabolic process	4.77705e-05
GO:0009112	nucleobase metabolic process	4.82874e-05
GO:0006730	one-carbon metabolic process	4.95669e-05
GO:0015849	organic acid transport	5.55716e-05
GO:0046942	carboxylic acid transport	5.55716e-05
GO:0043933	macromolecular complex subunit organization	6.26124e-05
GO:0010467	gene expression	6.46987e-05
GO:0016054	organic acid catabolic process	9.45952e-05
GO:0046395	carboxylic acid catabolic process	9.45952e-05
GO:0090407	organophosphate biosynthetic process	0.000162857
GO:0035999	tetrahydrofolate interconversion	0.00016742
GO:1901606	alpha-amino acid catabolic process	0.000190081
GO:0043650	dicarboxylic acid biosynthetic process	0.00024121
GO:0045184	establishment of protein localization	0.000279936
GO:0043604	amide biosynthetic process	0.000320521
GO:1903825	organic acid transmembrane transport	0.000320521
GO:0006886	intracellular protein transport	0.000351112
GO:0044282	small molecule catabolic process	0.000359424
GO:0015031	protein transport	0.000378544
GO:0042440	pigment metabolic process	0.000398368
GO:0009059	macromolecule biosynthetic process	0.000398882
GO:0034645	cellular macromolecule biosynthetic process	0.000398882
GO:0022613	ribonucleoprotein complex biogenesis	0.000405234
GO:0006549	isoleucine metabolic process	0.000413324
GO:0009097	isoleucine biosynthetic process	0.000413324
GO:0046653	tetrahydrofolate metabolic process	0.000480308
GO:0019222	regulation of metabolic process	0.000502595
GO:0006732	coenzyme metabolic process	0.000509941
GO:0006807	nitrogen compound metabolic process	0.000566995
GO:0016070	RNA metabolic process	0.000566995
GO:0006996	organelle organization	0.000595805
GO:0009072	aromatic amino acid family metabolic process	0.000629686
GO:0051301	cell division	0.00065753
GO:0080090	regulation of primary metabolic process	0.000698324
GO:1901565	organonitrogen compound catabolic process	0.000731476
GO:0006122	mitochondrial electron transport, ubiquinol to cytochrome c	0.000885286
GO:0009060	aerobic respiration	0.00101464
GO:0031323	regulation of cellular metabolic process	0.00104825
GO:0035337	fatty-acyl-CoA metabolic process	0.0010827
GO:0046148	pigment biosynthetic process	0.00129248
GO:0007067	mitotic nuclear division	0.00132465
GO:0006796	phosphate-containing compound metabolic process	0.00134516
GO:0098661	inorganic anion transmembrane transport	0.00136711
GO:0006760	folic acid-containing compound metabolic process	0.00138214
GO:0007010	cytoskeleton organization	0.00138214
GO:0009073	aromatic amino acid family biosynthetic process	0.00138214
GO:0046112	nucleobase biosynthetic process	0.00144193
GO:0065003	macromolecular complex assembly	0.00166646
GO:0006123	mitochondrial electron transport, cytochrome c to oxygen	0.00169754
GO:0060255	regulation of macromolecule metabolic process	0.00170126
GO:0006536	glutamate metabolic process	0.00174536
GO:0071705	nitrogen compound transport	0.00206932
GO:1901576	organic substance biosynthetic process	0.00216702
GO:0019538	protein metabolic process	0.00281191
GO:0016192	vesicle-mediated transport	0.00281761
GO:0009113	purine nucleobase biosynthetic process	0.00300104
GO:1901137	carbohydrate derivative biosynthetic process	0.00332986
GO:0042558	pteridine-containing compound metabolic process	0.00334495
GO:0051302	regulation of cell division	0.00365457
GO:0006575	cellular modified amino acid metabolic process	0.00389504
GO:0015698	inorganic anion transport	0.00413836
GO:0044249	cellular biosynthetic process	0.00415378
GO:0009098	leucine biosynthetic process	0.00431463
GO:0009099	valine biosynthetic process	0.00431463
GO:0051716	cellular response to stimulus	0.00448381
GO:0051321	meiotic cell cycle	0.00470415
GO:0007059	chromosome segregation	0.00472398
GO:0016482	cytoplasmic transport	0.00517755
GO:0044267	cellular protein metabolic process	0.00517755
GO:0071822	protein complex subunit organization	0.00551619
GO:0009058	biosynthetic process	0.00554548
GO:0000050	urea cycle	0.00597552
GO:0006573	valine metabolic process	0.00597552
GO:0006865	amino acid transport	0.00597552
GO:0051128	regulation of cellular component organization	0.0067618
GO:0006144	purine nucleobase metabolic process	0.00684332
GO:0043603	cellular amide metabolic process	0.00713134
GO:0000003	reproduction	0.00727169
GO:0051171	regulation of nitrogen compound metabolic process	0.00898691
GO:0072350	tricarboxylic acid metabolic process	0.00967596
