# Supplementary material for: Transcription and chromatin-based surveillance mechanism controls suppression of cryptic antisense transcription
Source: Cell Rep. 2021 Sep 7;36(10):109671. doi: 10.1016/j.celrep.2021.109671 (PMC8441049; doi:10.1016/j.celrep.2021.109671)
Supplement: Table S2. The cryptic antisense transcripts identified in this study, related to Figures 3 and 4 [file mmc3.xlsx]

## Sheet: Table S2
Table S2 The cryptic antisense transcripts identified in this study. Related to Figures 3 and 4.
Chromosome	Start	End	Strand	TU ID
chrI	165825	170351	+	DH71
chrI	218292	221762	+	DH83
chrI	233062	235176	+	DH87
chrI	270908	272431	+	DH96
chrI	276857	278549	-	DH100
chrI	326517	328121	-	DH118
chrI	336314	337960	-	DH122
chrI	388261	389305	-	DH141
chrI	399452	402332	+	DH146
chrI	473769	474909	+	DH178
chrI	507315	509991	+	DH189
chrI	537903	540012	-	DH205
chrI	600809	601781	+	DH226
chrI	623042	625352	-	DH235
chrI	653469	656663	-	DH245
chrI	716807	717901	+	DH269
chrI	770448	772759	-	DH287
chrI	801040	804123	+	DH297
chrI	828181	831609	+	DH304
chrI	888908	892207	+	DH316
chrI	962148	964705	+	DH342
chrI	993872	995012	-	DH353
chrI	1006157	1010298	-	DH357
chrI	1021573	1024189	-	DH361
chrI	1081838	1083470	-	DH385
chrI	1115855	1118348	+	DH397
chrI	1232231	1234028	+	DH442
chrI	1256368	1258654	+	DH449
chrI	1280331	1282818	+	DH460
chrI	1344921	1348572	+	DH482
chrI	1367986	1369986	-	DH488
chrI	1399549	1402935	+	DH499
chrI	1456801	1457902	+	DH517
chrI	1502602	1503759	-	DH529
chrI	1512691	1516644	+	DH532
chrI	1647491	1649489	-	DH589
chrI	1692027	1694872	-	DH602
chrI	1702221	1704134	+	DH605
chrI	1757466	1761066	+	DH624
chrI	1778752	1782733	-	DH632
chrI	1830617	1831794	+	DH652
chrI	1835285	1837057	-	DH654
chrI	1872275	1873874	+	DH668
chrI	1882283	1884105	+	DH672
chrI	1976723	1979219	-	DH709
chrI	1987232	1991263	+	DH713
chrI	2025262	2025977	-	DH723
chrI	2083190	2084943	-	DH745
chrI	2104096	2105578	+	DH750
chrI	2181453	2183941	+	DH774
chrI	2184753	2185337	+	DH777
chrI	2189353	2190956	+	DH779
chrI	2234263	2236752	-	DH794
chrI	2264086	2265863	+	DH804
chrI	2292645	2295358	+	DH817
chrI	2340363	2341294	-	DH839
chrI	2367226	2370612	+	DH853
chrI	2372674	2376556	+	DH856
chrI	2399544	2400698	-	DH864
chrI	2428991	2430651	+	DH878
chrI	2433358	2435760	-	DH881
chrI	2512545	2516006	+	DH905
chrI	2538125	2540980	+	DH914
chrI	2592386	2594210	+	DH930
chrI	2629844	2633707	+	DH945
chrI	2671806	2673129	+	DH958
chrI	2754402	2756308	-	DH991
chrI	2924969	2926619	-	DH1055
chrI	2980625	2981342	-	DH1077
chrI	3010056	3014281	-	DH1089
chrI	3014984	3016565	-	DH1091
chrI	3129608	3134481	-	DH1125
chrI	3160018	3163340	+	DH1133
chrI	3203996	3205930	-	DH1152
chrI	3209755	3211512	-	DH1155
chrI	3220792	3221595	+	DH1159
chrI	3243000	3245257	+	DH1165
chrI	3282885	3285805	+	DH1177
chrI	3371259	3374494	+	DH1203
chrI	3389600	3391674	+	DH1206
chrI	3407548	3409596	+	DH1213
chrI	3518659	3519899	+	DH1243
chrI	3532092	3533517	+	DH1248
chrI	3623801	3627753	-	DH1281
chrI	3923480	3924145	+	DH1370
chrI	3925473	3930352	+	DH1372
chrI	3947874	3950269	+	DH1376
chrI	4072129	4075006	-	DH1415
chrI	4147656	4151500	-	DH1436
chrI	4299763	4303473	-	DH1496
chrI	4326045	4326539	+	DH1507
chrI	4360356	4361299	+	DH1516
chrI	4394749	4395620	+	DH1524
chrI	4418809	4422535	+	DH1532
chrI	4619598	4622426	-	DH1603
chrI	4655326	4656560	-	DH1611
chrI	4707386	4709218	-	DH1629
chrI	4723689	4724641	-	DH1636
chrI	4871935	4872982	+	DH1692
chrI	4890685	4893779	+	DH1697
chrI	4893950	4895177	+	DH1698
chrI	4973624	4975681	-	DH1734
chrI	4975471	4977856	+	DH1735
chrI	5087984	5089588	-	DH1775
chrI	5158247	5158785	-	DH1795
chrI	5159219	5163308	-	DH1796
chrI	5189559	5190597	-	DH1802
chrI	5200696	5205232	-	DH1806
chrI	5250530	5252211	+	DH1817
chrI	5259104	5261877	+	DH1820
chrI	5261922	5265023	+	DH1821
chrI	5273045	5275990	-	DH1826
chrI	5317826	5319520	-	DH1844
chrI	5354931	5357311	-	DH1854
chrI	5408119	5411891	+	DH1876
chrI	5445265	5447537	-	DH1891
chrI	5462022	5463893	+	DH1897
chrI	5498531	5499321	-	DH1914
chrII	176059	177237	+	DH1999
chrII	265625	267213	-	DH2024
chrII	267708	269822	-	DH2026
chrII	301612	303762	+	DH2041
chrII	327498	329938	+	DH2052
chrII	368271	370908	+	DH2066
chrII	371429	376267	-	DH2067
chrII	470295	473766	-	DH2095
chrII	478901	483831	+	DH2097
chrII	516436	519641	-	DH2108
chrII	532232	535143	+	DH2112
chrII	608082	611840	+	DH2135
chrII	618350	620787	-	DH2138
chrII	623278	625441	+	DH2139
chrII	628595	631748	-	DH2142
chrII	658582	660258	-	DH2155
chrII	684111	686224	-	DH2168
chrII	750630	754153	-	DH2194
chrII	754645	755341	-	DH2196
chrII	784568	789527	-	DH2204
chrII	864654	866065	+	DH2229
chrII	986356	988029	+	DH2272
chrII	1023949	1028258	+	DH2284
chrII	1056472	1057412	+	DH2295
chrII	1177615	1180500	+	DH2338
chrII	1197685	1199410	+	DH2344
chrII	1210791	1212301	+	DH2348
chrII	1212474	1216372	-	DH2350
chrII	1290522	1293441	-	DH2383
chrII	1330984	1335610	-	DH2394
chrII	1368968	1372937	-	DH2409
chrII	1412875	1416100	-	DH2424
chrII	1502219	1503360	+	DH2454
chrII	1586577	1588417	+	DH2478
chrII	1657037	1659080	+	DH2488
chrII	1808257	1810343	+	DH2553
chrII	1942534	1944895	-	DH2590
chrII	1947679	1950490	+	DH2593
chrII	2025358	2028761	-	DH2620
chrII	2036046	2040769	-	DH2623
chrII	2054118	2056519	+	DH2628
chrII	2101180	2103702	+	DH2645
chrII	2106235	2108909	+	DH2647
chrII	2150800	2151737	+	DH2663
chrII	2203147	2204211	+	DH2683
chrII	2246629	2251323	-	DH2699
chrII	2282275	2284162	-	DH2711
chrII	2291946	2293236	-	DH2716
chrII	2357550	2361153	-	DH2735
chrII	2389553	2391017	-	DH2749
chrII	2424415	2425583	+	DH2765
chrII	2512844	2515022	-	DH2792
chrII	2540639	2545177	-	DH2800
chrII	2548561	2552568	-	DH2802
chrII	2571097	2572086	-	DH2808
chrII	2596370	2600734	+	DH2817
chrII	2634231	2636695	+	DH2830
chrII	2660157	2660977	+	DH2841
chrII	2736772	2738085	-	DH2872
chrII	2750863	2755305	-	DH2878
chrII	2759509	2761195	-	DH2880
chrII	2776161	2777129	+	DH2886
chrII	2781113	2783646	-	DH2890
chrII	2903045	2906356	-	DH2928
chrII	2912555	2913532	-	DH2933
chrII	2941632	2944588	+	DH2942
chrII	2987204	2988144	-	DH2959
chrII	2990208	2994968	+	DH2960
chrII	3020750	3022187	-	DH2969
chrII	3023205	3026125	+	DH2971
chrII	3056549	3058331	+	DH2984
chrII	3091945	3093642	-	DH2997
chrII	3100580	3102324	+	DH3001
chrII	3209776	3211121	-	DH3040
chrII	3449405	3452985	-	DH3121
chrII	3478213	3482760	-	DH3129
chrII	3502279	3505763	-	DH3137
chrII	3551345	3552729	-	DH3157
chrII	3616480	3619677	-	DH3178
chrII	3656738	3658962	+	DH3191
chrII	3684344	3685368	+	DH3200
chrII	3694983	3697872	+	DH3204
chrII	3732639	3734255	+	DH3217
chrII	3737560	3738852	-	DH3219
chrII	3762907	3764442	-	DH3227
chrII	3829986	3831127	-	DH3248
chrII	3908673	3911579	+	DH3269
chrII	3945751	3948940	-	DH3279
chrII	3970915	3974204	-	DH3292
chrII	4067609	4069132	-	DH3332
chrII	4140203	4144479	-	DH3355
chrII	4195981	4200193	-	DH3372
chrII	4210973	4213543	-	DH3376
chrII	4289399	4290933	-	DH3403
chrII	4290938	4291949	+	DH3404
chrII	4376957	4379613	+	DH3434
chrII	4381348	4385609	+	DH3436
chrII	4430032	4431544	+	DH3457
chrII	4452975	4454045	-	DH3463
chrII	4453365	4453765	+	DH3464
chrII	4457655	4459812	-	DH3465
chrIII	56053	61032	+	DH3512
chrIII	98245	102281	+	DH3527
chrIII	112050	113478	+	DH3532
chrIII	135650	136633	+	DH3540
chrIII	159818	162333	+	DH3546
chrIII	176653	180874	-	DH3549
chrIII	196514	198776	+	DH3556
chrIII	204662	206766	+	DH3558
chrIII	237445	239349	-	DH3569
chrIII	245714	247784	-	DH3574
chrIII	248250	250686	+	DH3575
chrIII	272672	274748	+	DH3586
chrIII	334082	337465	-	DH3605
chrIII	385987	390499	+	DH3619
chrIII	430414	432232	-	DH3633
chrIII	435582	438707	+	DH3635
chrIII	451864	454808	-	DH3640
chrIII	556165	558076	+	DH3669
chrIII	704824	707333	+	DH3723
chrIII	799502	800986	-	DH3753
chrIII	801583	804541	-	DH3754
chrIII	857017	859279	-	DH3774
chrIII	872133	873716	+	DH3779
chrIII	897609	899605	+	DH3788
chrIII	932726	935149	+	DH3807
chrIII	988028	989675	-	DH3833
chrIII	997446	998850	-	DH3838
chrIII	1040101	1042167	-	DH3850
chrIII	1049950	1051841	+	DH3855
chrIII	1059804	1064630	-	DH3859
chrIII	1187669	1191418	+	DH3876
chrIII	1216862	1221504	-	DH3885
chrIII	1229430	1230277	-	DH3888
chrIII	1232079	1233373	-	DH3890
chrIII	1245149	1249467	-	DH3894
chrIII	1296639	1300685	-	DH3904
chrIII	1306145	1308230	-	DH3906
chrIII	1316147	1318038	-	DH3910
chrIII	1328553	1332660	-	DH3915
chrIII	1351492	1354456	+	DH3924
chrIII	1454529	1456230	+	DH3953
chrIII	1488638	1492470	+	DH3965
chrIII	1513781	1514349	-	DH3972
chrIII	1518345	1520392	-	DH3975
chrIII	1611193	1612762	+	DH4002
chrIII	1679788	1683553	+	DH4024
chrIII	1724155	1727303	+	DH4044
chrIII	1728723	1731251	-	DH4045
chrIII	1754129	1757347	-	DH4055
chrIII	1773347	1775528	+	DH4061
chrIII	1852600	1854663	+	DH4095
chrIII	1918477	1919879	+	DH4114
chrIII	2286752	2289884	+	DH4248
chrIII	2332638	2334945	+	DH4265
chrIII	2384619	2385714	+	DH4276
chrIII	2385830	2387345	+	DH4277
chrIII	2401965	2404977	-	DH4282
chrIII	2412236	2414788	-	DH4286
