# Supplementary material for: Transcription and chromatin-based surveillance mechanism controls suppression of cryptic antisense transcription
Source: Cell Rep. 2021 Sep 7;36(10):109671. doi: 10.1016/j.celrep.2021.109671 (PMC8441049; doi:10.1016/j.celrep.2021.109671)
Supplement: Table S3. Genes with 3′-end read-through in Ssu72 mutant, related to Figure 4 [file mmc4.xlsx]

## Sheet: Table S3
Table S3 Genes with 3'end read-through in Ssu72 mutant. Related to Figure 4.
Chrom	Start	End	Eser ID	strand	type	Pombase ID equivalent	ratio ssu72Δ/WT post-PAS reads
I	2360164	2362231	TU.4255	-	ORF-TU	SPAC17G8.11c	23.8516
III	1053669	1056121	TU.6685	-	ORF-TU	SPCC1259.11c	20.2384
I	3020604	3021766	TU.4443	-	ORF-TU	SPAC31G5.18c	14.6999
I	397546	399435	TU.0119	+	ORF-TU	SPAC31A2.06	13.2929
I	4536969	4540456	TU.4881	-	ORF-TU	SPAC27D7.14c	12.4717
III	1613045	1616136	TU.6817	-	multicistronic	SPCC777.09c;SPCC777.10c	12.3958
II	539336	540624	TU.1738	+	ORF-TU	SPBC649.04	12.1005
I	1006274	1007910	TU.0286	+	ORF-TU	SPAC821.11	11.4397
II	1533094	1534432	TU.2023	+	ORF-TU	SPBC83.13	10.4467
I	186580	187581	TU.3596	-	ORF-TU	SPAC13G6.07c	9.84743
III	1876158	1877691	TU.3400	+	ORF-TU	SPCC1223.14	9.79636
II	977027	979396	TU.1853	+	ORF-TU	SPBP35G2.07	9.11079
I	1214815	1217017	TU.3898	-	ORF-TU	SPAC10F6.05c	8.9749
I	5357323	5358794	TU.5144	-	ORF-TU	SPAC4D7.04c	8.92132
I	2247214	2248555	TU.4215	-	ORF-TU	SPAC13D6.02c	8.81552
I	968524	970391	TU.3822	-	ORF-TU	SPAC222.12c	8.76307
II	1070037	1071515	TU.1879	+	ORF-TU	SPBC1734.06	8.42646
I	1712793	1713903	TU.0482	+	multicistronic	SPAC664.06;SPSNORNA.31	8.42508
II	2948279	2950199	TU.2436	+	ORF-TU	SPBC2A9.02	7.81511
III	489795	492307	TU.3030	+	ORF-TU	SPCC970.10c	7.69373
III	1249471	1252216	TU.6722	-	ORF-TU	SPCC645.08c	7.52339
II	4283931	4285511	TU.2834	+	ORF-TU	SPBC16A3.08c	7.41222
I	5117114	5119108	TU.5064	-	ORF-TU	SPAC29A4.15	7.40587
I	756338	757116	TU.3763	-	ORF-TU	SPAC4G8.02c	7.37244
I	3464999	3466330	TU.4551	-	ORF-TU	SPAC3A11.04	7.28056
I	1060727	1062902	TU.3847	-	ORF-TU	SPAC23C4.18c	7.23992
I	3253230	3254400	TU.0927	+	ORF-TU	SPAC6G9.05	7.20064
I	1178832	1179973	TU.3888	-	ORF-TU	SPAC22A12.12c	7.02501
III	1965433	1966902	TU.6917	-	ORF-TU	SPCC18.06c	6.94567
II	4298771	4300516	TU.6355	-	ORF-TU	SPBC16A3.01	6.91782
II	3750119	3751321	TU.2687	+	ORF-TU	SPBC13G1.11	6.87739
I	4475778	4476867	TU.4860	-	ORF-TU	SPAC17C9.14	6.61572
I	4726785	4729324	TU.4931	-	ORF-TU	SPAC17D4.03c	6.49236
I	4151201	4152989	TU.4760	-	ORF-TU	SPAC26H5.13c	6.45123
III	159817	162271	TU.6447	-	ORF-TU	SPCC320.05	6.29669
I	2590233	2592566	TU.0729	+	multicistronic	SPAC823.06;SPAC823.07	6.28937
I	4729709	4732068	TU.1349	+	ORF-TU	SPAC17D4.04	6.15219
II	4164634	4167183	TU.2802	+	ORF-TU	SPBC14F5.06	6.13443
II	4397266	4398888	TU.2863	+	ORF-TU	SPBC1289.08	6.07084
I	1283104	1284451	TU.0370	+	ORF-TU	SPAPB17E12.11	6.00185
III	1397065	1398737	TU.6759	-	ORF-TU	SPCC1281.07c	5.99531
I	4606318	4611509	TU.1319	+	ORF-TU	SPAC1093.01	5.99246
II	637512	639069	TU.1767	+	ORF-TU	SPBC115.02c	5.95325
II	2179322	2180686	TU.5780	-	ORF-TU	SPBC17G9.06c	5.92374
I	1756084	1757331	TU.0489	+	ORF-TU	SPAC17A5.03	5.91034
I	4919589	4923370	TU.4995	-	ORF-TU	SPAPB8E5.07c	5.89075
I	5479778	5480490	TU.1582	+	ORF-TU	SPAC922.04	5.8343
I	3151925	3157303	TU.4474	-	ORF-TU	SPAC3G9.12	5.82456
I	2187216	2189407	TU.0609	+	ORF-TU	SPAC1783.01	5.62637
III	1783619	1785574	TU.3371	+	ORF-TU	SPCC1442.09	5.58139
II	1098008	1101494	TU.5476	-	ORF-TU	SPBC1709.02c	5.47505
I	4765610	4766837	TU.4940	-	ORF-TU	SPAC1782.06c	5.42481
I	4546811	4548862	TU.4883	-	ORF-TU	SPAC637.05c	5.4101
II	2230162	2231978	TU.2223	+	ORF-TU	SPBC14C8.15	5.37908
I	4611847	4613202	TU.1320	+	ORF-TU	SPAC1093.02	5.30284
III	1518704	1520369	TU.3288	+	ORF-TU	SPCC584.14	5.30247
II	3172962	3175351	TU.6055	-	ORF-TU	SPBC776.02c	5.30224
II	4008700	4010860	TU.6283	-	multicistronic	SPBC3B9.13c;SPBC3B9.14c	5.29381
III	1859963	1860478	TU.3394	+	nc-TU	SPNCRNA.1236	5.29226
II	2149045	2150860	TU.2197	+	ORF-TU	SPBC1711.08	5.2188
I	2341241	2343967	TU.4249	-	ORF-TU	SPAC17G8.01c	5.015
II	2075358	2077060	TU.2176	+	ORF-TU	SPBC18E5.01	4.9865
I	3326848	3327980	TU.0943	+	ORF-TU	SPAC2E1P5.03	4.96772
I	1961477	1965139	TU.4134	-	ORF-TU	SPAC3H1.12c	4.88759
III	64177	66956	TU.6419	-	ORF-TU	SPCC757.09c	4.86894
I	1216725	1218306	TU.0344	+	ORF-TU	SPAC10F6.06	4.76597
I	1213595	1214830	TU.0342	+	ORF-TU	SPAC10F6.04	4.73324
I	1734606	1737215	TU.0487	+	ORF-TU	SPAC664.15	4.71778
I	3115686	3116887	TU.4467	-	ORF-TU	SPAC688.04c	4.67992
I	1596195	1598121	TU.4011	-	ORF-TU	SPAC23H4.06	4.61777
III	2382489	2384581	TU.3536	+	ORF-TU	SPCC1827.04	4.616
I	913273	914660	TU.0266	+	multicistronic	SPAC1687.07;SPAC1687.08	4.61022
I	905004	906390	TU.3800	-	ORF-TU	SPAC1687.03c	4.55883
I	4103728	4105737	TU.4747	-	multicistronic	SPAC23A1.15c;SPAC23A1.16c	4.53078
II	4069132	4070709	TU.6301	-	ORF-TU	SPBC1347.05c	4.50537
I	4027028	4034219	TU.1158	+	ORF-TU	SPAC27E2.09	4.49504
I	772588	775967	TU.3766	-	multicistronic	SPAC4G8.06c;SPAC4G8.07c	4.43729
III	442925	445155	TU.6525	-	ORF-TU	SPCC4G3.14	4.43081
III	2004544	2006679	TU.3429	+	ORF-TU	SPCC4F11.02	4.43008
II	3072264	3073432	TU.2490	+	ORF-TU	SPBC30D10.12c	4.42875
II	473625	476725	TU.5304	-	multicistronic	SPBC428.16c;SPBC428.17c	4.40667
I	2803919	2808301	TU.0794	+	ORF-TU	SPAC1805.17	4.40374
II	2831775	2834118	TU.2403	+	ORF-TU	SPBC19C7.06	4.37647
I	5136042	5137328	TU.1483	+	ORF-TU	SPAC29A4.06c	4.36805
I	3943150	3947870	TU.1131	+	multicistronic	SPAC2F3.10;SPAC2F3.11	4.34508
II	3111253	3112235	TU.6040	-	ORF-TU	SPBC1778.08c	4.34079
II	536733	538005	TU.1736	+	ORF-TU	SPBC649.03	4.31543
III	602963	604303	TU.3059	+	ORF-TU	SPCC1183.06	4.29264
I	3322769	3324842	TU.4518	-	ORF-TU	SPAC2E1P5.01c	4.27696
I	4669717	4671209	TU.4919	-	ORF-TU	SPAC144.09c	4.25598
III	342733	346241	TU.2991	+	ORF-TU	SPCC736.14	4.20548
II	4048921	4050168	TU.2767	+	ORF-TU	SPBC215.10	4.19391
II	1171536	1172790	TU.1914	+	ORF-TU	SPBC409.18	4.18874
I	4016521	4018371	TU.4723	-	ORF-TU	SPAC27E2.06c	4.14539
I	4764435	4765743	TU.1360	+	ORF-TU	SPAC1782.05	4.14135
I	2588726	2590080	TU.4316	-	ORF-TU	SPAC823.05c	4.12917
II	2264218	2265126	TU.5803	-	ORF-TU	SPBC21H7.06c	4.10335
II	2812067	2813193	TU.5956	-	ORF-TU	SPBC19C7.01	4.09277
I	587888	590660	TU.0171	+	ORF-TU	SPAC3H8.02	4.08894
II	104677	107054	TU.1609	+	ORF-TU	SPBC359.01	4.0831
II	420103	423188	TU.1699	+	ORF-TU	SPBC582.03	4.08145
I	4129233	4131858	TU.1182	+	ORF-TU	SPAC26H5.06	4.06691
II	1946872	1947923	TU.2140	+	ORF-TU	SPBC16E9.15	4.0615
III	89738	90624	TU.2915	+	ORF-TU	SPCC613.06	4.05236
II	1038397	1040606	TU.5456	-	ORF-TU	SPBC337.05c	4.03975
I	3708960	3709876	TU.4628	-	ORF-TU	SPAC15A10.12c	4.03269
II	2916261	2918902	TU.2423	+	ORF-TU	SPBC1703.02	3.9959
I	1255536	1256406	TU.0357	+	ORF-TU	SPAC56E4.05	3.98131
I	4047665	4049230	TU.1159	+	ORF-TU	SPAC19G12.03	3.97694
I	818728	821815	TU.3779	-	multicistronic	SPAC2G11.07c;SPNCRNA.688	3.95693
I	884384	885843	TU.0255	+	ORF-TU	SPAC23G3.09	3.95303
II	3590978	3592512	TU.2637	+	ORF-TU	SPBC16D10.03	3.95166
III	1980531	1981916	TU.6922	-	ORF-TU	SPCC18.14c	3.94918
III	1355997	1357357	TU.3233	+	ORF-TU	SPCC338.11c	3.9374
I	990212	991751	TU.0283	+	ORF-TU	SPAC821.06	3.93091
II	2325041	2327199	TU.2253	+	ORF-TU	SPBC24C6.04	3.92515
I	2740434	2741391	TU.0776	+	ORF-TU	SPAC6F6.05	3.92377
I	2276752	2278098	TU.0633	+	ORF-TU	SPAC4G9.12	3.92353
I	885634	887391	TU.3795	-	ORF-TU	SPAC23G3.10c	3.92243
I	850570	854465	TU.0246	+	ORF-TU	SPAC23G3.01	3.91169
II	1447990	1448545	TU.1993	+	ORF-TU	SPBP22H7.08	3.89726
I	2998983	3001011	TU.0855	+	ORF-TU	SPAC31G5.08	3.89372
I	3337729	3338495	TU.0947	+	ORF-TU	SPAC26A3.04	3.8748
I	5326363	5328217	TU.5135	-	ORF-TU	SPAP8A3.07c	3.85112
I	2532787	2533259	TU.4302	-	ORF-TU	SPAC25H1.10c	3.84342
II	4344339	4345557	TU.6367	-	ORF-TU	SPBC16C6.08c	3.83456
II	847904	849361	TU.1822	+	ORF-TU	SPBC36.04	3.80132
I	2701605	2702973	TU.0764	+	ORF-TU	SPAC644.16	3.79457
I	2670315	2671547	TU.4335	-	ORF-TU	SPAC4F8.04	3.76767
III	1207612	1211519	TU.3200	+	ORF-TU	SPCC550.11	3.75447
II	3053453	3055141	TU.6023	-	ORF-TU	SPBC13E7.08c	3.75304
II	1833093	1835252	TU.5685	-	multicistronic	SPBC28E12.01c;SPBC9B6.11c	3.75265
II	4285951	4288226	TU.2835	+	ORF-TU	SPBC16A3.07c	3.7494
I	3383766	3385679	TU.0960	+	ORF-TU	SPAC8E11.02c	3.7204
III	2294654	2296147	TU.7012	-	ORF-TU	SPCC965.07c	3.67721
I	1109353	1111177	TU.3865	-	ORF-TU	SPAC30D11.05	3.677
I	739135	746158	TU.3759	-	ORF-TU	SPAC22G7.06c	3.67167
III	553163	553826	TU.3045	+	ORF-TU	SPCC962.04	3.67058
III	1142677	1144366	TU.6690	-	ORF-TU	SPCC4B3.18	3.67051
II	2210072	2211792	TU.2214	+	ORF-TU	SPBC14C8.04	3.64476
I	1163736	1165539	TU.3882	-	ORF-TU	SPAC22A12.06c	3.60781
I	2815824	2818650	TU.0798	+	ORF-TU	SPAC1B2.05	3.59654
III	1860479	1861923	TU.6894	-	ORF-TU	SPCC1223.10c	3.59413
III	1227229	1229282	TU.3205	+	ORF-TU	SPCC4E9.02	3.57324
II	4293273	4295923	TU.2837	+	ORF-TU	SPBC16A3.03c	3.5472
I	844729	846471	TU.0244	+	ORF-TU	SPAC521.03	3.54569
I	4261547	4263922	TU.1222	+	ORF-TU	SPAC21E11.08	3.53727
II	2085515	2087839	TU.2179	+	ORF-TU	SPBC18E5.07	3.52277
III	1618413	1619309	TU.6819	-	ORF-TU	SPCC777.17c	3.51133
I	5276055	5276961	TU.5124	-	ORF-TU	SPAC2H10.02c	3.50451
II	3935574	3937734	TU.6259	-	ORF-TU	SPBC1677.03c	3.48449
II	4215935	4217320	TU.6331	-	ORF-TU	SPBC16G5.02c	3.47701
III	783044	784058	TU.3105	+	ORF-TU	SPCC1020.04c	3.47351
I	4942179	4944111	TU.1420	+	multicistronic	SPAC1B3.08;SPAC1B3.21	3.4699
III	176717	178723	TU.2940	+	ORF-TU	SPCC1235.02	3.46849
II	2143123	2144604	TU.2194	+	ORF-TU	SPBC1711.06	3.46652
II	1293450	1296018	TU.5536	-	ORF-TU	SPBC3D6.13c	3.46219
III	1357797	1358680	TU.3234	+	ORF-TU	SPCC338.10c	3.45694
II	3619730	3620497	TU.6169	-	ORF-TU	SPBC16D10.11c	3.44886
II	2961486	2962667	TU.5999	-	ORF-TU	SPBC2A9.08c	3.4401
III	1653843	1655216	TU.3329	+	ORF-TU	SPCC663.11	3.43394
I	2669552	2670297	TU.0753	+	ORF-TU	SPAC4F8.05c	3.42707
II	641309	643610	TU.1769	+	ORF-TU	SPBC947.15c	3.40858
III	223877	225757	TU.6465	-	ORF-TU	SPCC548.05c	3.40267
III	2370007	2371888	TU.3535	+	ORF-TU	SPCC70.10	3.40172
II	2092734	2094347	TU.2182	+	ORF-TU	SPBC18E5.10	3.39026
II	2495258	2497795	TU.5861	-	ORF-TU	SPBC365.20c	3.3871
I	339150	345175	TU.3646	-	multicistronic	SPAC12G12.04;SPAC12G12.03;SPSNORNA.29	3.38419
I	4186443	4187287	TU.4771	-	ORF-TU	SPAC25B8.15c	3.3584
III	2125942	2127688	TU.3467	+	ORF-TU	SPCC126.06	3.35697
I	3725796	3727325	TU.4633	-	ORF-TU	SPAC15E1.05c	3.3552
III	481971	482829	TU.6535	-	ORF-TU	SPCC364.03	3.351
II	2591632	2593377	TU.5891	-	ORF-TU	SPBC2G5.07c	3.35009
III	1176686	1177753	TU.3191	+	ORF-TU	SPCC4B3.02c	3.34869
I	959895	962259	TU.0275	+	ORF-TU	SPAC222.09	3.34665
II	3112449	3114242	TU.2502	+	ORF-TU	SPBC1778.09	3.33429
I	2330897	2335501	TU.4247	-	ORF-TU	SPAC6C3.06c	3.33007
I	4323683	4325186	TU.1238	+	nc-TU	SPNCRNA.977	3.32902
II	4232441	4236265	TU.6338	-	multicistronic	SPBC16G5.11c;SPBC16G5.12c	3.32572
I	2584256	2584785	TU.4315	-	nc-TU		3.31101
III	1848625	1852574	TU.3390	+	ORF-TU	SPCC1223.06	3.30912
I	2883070	2885347	TU.4403	-	ORF-TU	SPACUNK4.14	3.30666
III	1451760	1454588	TU.3273	+	ORF-TU	SPCC11E10.01	3.29696
I	2984748	2988837	TU.4429	-	ORF-TU	SPAPB1A11.04c	3.29579
I	1199460	1199859	TU.3894	-	nc-TU		3.28757
III	2314758	2315435	TU.3521	+	ORF-TU	SPCC965.14c	3.27805
I	3415378	3416064	TU.4542	-	ORF-TU	SPAC3H5.10	3.25481
II	2758602	2759255	TU.5940	-	ORF-TU	SPBC336.10c	3.2498
II	3849954	3851560	TU.2710	+	ORF-TU	SPBC23E6.05	3.24736
III	559687	563445	TU.3048	+	ORF-TU	SPCC1672.01	3.2466
II	384293	386188	TU.1685	+	ORF-TU	SPBC106.06	3.2386
I	4050884	4052279	TU.1161	+	ORF-TU	SPAC19G12.05	3.22066
II	4275237	4277072	TU.2832	+	ORF-TU	SPBC16A3.12c	3.20695
I	1647228	1649411	TU.0462	+	ORF-TU	SPAC343.05	3.20476
I	4702277	4704678	TU.1342	+	ORF-TU	SPAC1834.05	3.17709
II	2941760	2944591	TU.5990	-	ORF-TU	SPBC1703.14c	3.17396
III	1328958	1330777	TU.3227	+	ORF-TU	SPCC132.02	3.17276
II	1958070	1960060	TU.2143	+	ORF-TU	SPBC1E8.02	3.15357
II	239902	243634	TU.5240	-	ORF-TU	SPBC31E1.02c	3.15323
II	3391463	3393293	TU.6107	-	ORF-TU	SPBC3B8.03	3.10182
II	4290904	4291966	TU.6354	-	ORF-TU	SPBC16A3.04	3.09857
II	2189715	2190353	TU.2206	+	ORF-TU	SPBC17G9.10	3.0941
II	3461349	3463669	TU.2598	+	ORF-TU	SPBC2G2.14	3.09403
I	3723766	3725825	TU.1058	+	ORF-TU	SPAC15E1.04	3.09062
I	3812543	3814495	TU.1083	+	ORF-TU	SPAC1F12.05	3.0901
II	3026416	3027327	TU.2470	+	nc-TU		3.08715
I	402891	403799	TU.0120	+	ORF-TU	SPAC31A2.08	3.08265
III	72917	75518	TU.2910	+	ORF-TU	SPCC757.12	3.08211
III	561573	564128	TU.6554	-	ORF-TU	SPCC1672.02c	3.07343
III	324876	327248	TU.6488	-	ORF-TU	SPCC736.07c	3.05956
I	130219	134326	TU.0041	+	multicistronic	SPAC11D3.13;SPNCRNA.609	3.05566
III	47501	48792	TU.6415	-	ORF-TU	SPCC757.03c	3.04826
III	496213	499872	TU.6540	-	ORF-TU	SPCC970.08	3.04239
I	4254730	4255653	TU.1218	+	ORF-TU	SPAC21E11.04	3.0239
II	789372	790282	TU.5383	-	ORF-TU	SPBC530.16	3.01779
III	1606314	1607950	TU.6815	-	ORF-TU	SPCC777.06c	3.01723
III	1818340	1819084	TU.3382	+	ORF-TU	SPCC285.12	3.00278
II	942904	944903	TU.1846	+	ORF-TU	SPBC646.11	3.00159
I	922287	925076	TU.0269	+	ORF-TU	SPAC1687.11	2.99957
I	1895427	1896858	TU.0525	+	ORF-TU	SPAC140.01	2.99622
II	409482	410748	TU.1694	+	ORF-TU	SPBC106.16	2.99329
I	1470848	1473976	TU.0415	+	ORF-TU	SPAC9.05	2.99182
I	5240432	5242924	TU.1516	+	ORF-TU	SPAC14C4.07	2.98669
I	3924643	3925756	TU.1124	+	ORF-TU	SPAC2F3.02	2.98447
III	1978528	1980336	TU.3422	+	ORF-TU	SPCC18.13	2.97952
I	929830	932062	TU.0270	+	ORF-TU	SPAC1687.15	2.97291
I	911166	911692	TU.3802	-	ORF-TU	SPAC1687.06c	2.97018
III	55578	56029	SPCC757.06	+	ORF-TU	SPCC757.06	2.9684
I	278525	281257	TU.3626	-	ORF-TU	SPAC1F5.06	2.94661
II	1800238	1801288	TU.5673	-	ORF-TU	SPBC18H10.17c	2.94141
II	1571370	1573096	TU.5615	-	ORF-TU	SPBC27.08c	2.94075
II	1959969	1962416	TU.5722	-	ORF-TU	SPBC1E8.03c	2.93466
I	3838464	3839476	TU.4662	-	ORF-TU	SPAC4H3.07c	2.93248
III	1578056	1579060	TU.6805	-	ORF-TU	SPCC162.05	2.91939
II	465385	467283	TU.1712	+	ORF-TU	SPBC428.11	2.91621
I	1744025	1745627	TU.4060	-	ORF-TU	SPAC105.02c	2.90589
II	3295629	3298469	TU.2552	+	ORF-TU	SPBC20F10.07	2.89607
III	2006579	2009288	TU.6928	-	multicistronic	SPCC4F11.03c;SPCC4F11.04c	2.88759
III	1625959	1629384	TU.6822	-	ORF-TU	SPCC663.01c	2.88404
I	345520	346675	TU.3647	-	ORF-TU	SPAC12G12.02	2.88133
I	2045138	2047147	TU.4160	-	ORF-TU	SPAC607.06c	2.88072
II	3652214	3654221	TU.2656	+	ORF-TU	SPBP8B7.11	2.87855
III	1641003	1641466	TU.3325	+	ORF-TU	SPCC663.04	2.86775
I	4576076	4577038	TU.4892	-	ORF-TU	SPAC12B10.02c	2.8674
II	3331677	3332924	TU.6094	-	ORF-TU	SPBC17D1.03c	2.86323
I	1238923	1240188	TU.0351	+	ORF-TU	SPAC10F6.16	2.85955
II	4045808	4047280	TU.6292	-	ORF-TU	SPBC215.09c	2.85104
II	3393259	3393835	TU.2578	+	nc-TU	SPSNORNA.33	2.84794
II	3524545	3528730	TU.2616	+	ORF-TU	SPBC1105.10	2.84674
II	3397372	3399150	TU.2579	+	ORF-TU	SPBC3B8.01c	2.82488
I	1297172	1299783	TU.0375	+	ORF-TU	SPAC1565.05	2.82042
I	1700195	1701636	TU.4045	-	ORF-TU	SPAC824.09c	2.8121
II	3818276	3818996	TU.2705	+	ORF-TU	SPBC21C3.13	2.81106
I	3663166	3669081	TU.1042	+	ORF-TU	SPAC8C9.14	2.80731
II	4027964	4029606	TU.6287	-	ORF-TU	SPBC215.03c	2.79168
I	4318976	4320235	TU.4821	-	ORF-TU	SPAC27F1.02c	2.77888
I	4074831	4077846	TU.4738	-	ORF-TU	SPAC19G12.15c	2.7762
II	2408210	2410124	TU.5840	-	ORF-TU	SPBC1921.03c	2.77348
II	1884127	1887867	TU.5698	-	ORF-TU	SPBC3H7.02	2.7661
II	3410677	3415216	TU.6113	-	multicistronic	SPBC4B4.01c;SPBC4B4.02c	2.7627
II	928039	928385	TU.5419	-	nc-TU		2.75912
II	3046804	3047618	TU.2477	+	ORF-TU	SPBC13E7.04	2.7486
III	1373097	1381946	TU.3241	+	ORF-TU	SPCC1281.01	2.74847
III	541085	545939	TU.3044	+	ORF-TU	SPCC962.01	2.74781
III	1616468	1617155	TU.3316	+	ORF-TU	SPCC777.11	2.74749
I	1486847	1488195	TU.3981	-	ORF-TU	SPAC9.12c	2.73966
II	3870878	3873690	TU.6240	-	ORF-TU	SPBC211.02c	2.71901
I	3807172	3808699	TU.4650	-	ORF-TU	SPAC1556.08c	2.7146
I	3109122	3113451	TU.0887	+	multicistronic	SPAC589.11;SPAC589.12	2.71129
I	414978	418431	TU.0123	+	ORF-TU	SPAC31A2.14	2.71112
II	3172120	3172991	TU.2517	+	multicistronic	SPBC776.01;SPSNORNA.45	2.70947
I	1319613	1320998	TU.0379	+	ORF-TU	SPAC6F12.06	2.70509
II	3539020	3539838	TU.6151	-	ORF-TU	SPBC1105.18c	2.68619
II	4039194	4041160	TU.6290	-	ORF-TU	SPBC215.07c	2.68599
III	1238829	1244020	TU.6720	-	ORF-TU	SPCC645.06c	2.67935
II	1827147	1828357	TU.2110	+	ORF-TU	SPBC9B6.08	2.67582
I	3259612	3261357	TU.0928	+	ORF-TU	SPAC6G9.08	2.67533
II	3409451	3410101	TU.6112	-	novel nc-TU		2.67493
I	4078363	4083518	TU.4739	-	multicistronic	SPAC19G12.16c;SPAC23A1.02c	2.67315
II	3093598	3094549	TU.6034	-	ORF-TU	SPBC30D10.02	2.66955
II	1083535	1085351	TU.5472	-	ORF-TU	SPBC1734.12c	2.66497
II	1358550	1360947	TU.1971	+	ORF-TU	SPBC8D2.01	2.66046
II	2982396	2983705	TU.6004	-	ORF-TU	SPBC2D10.10c	2.65669
I	1550963	1553300	TU.3999	-	ORF-TU	SPAC167.05	2.65386
II	198057	200606	TU.1637	+	nc-TU	SPNCRNA.1324	2.64863
III	267924	269512	TU.6474	-	ORF-TU	SPCC794.09c	2.64562
I	1277459	1279090	TU.3917	-	ORF-TU	SPAPB17E12.07c	2.64395
I	585354	587495	SPAC13A11.06	+	ORF-TU	SPAC13A11.06	2.64305
III	2268467	2269760	TU.7000	-	ORF-TU	SPCC1840.06	2.64268
II	4213545	4214748	TU.6330	-	ORF-TU	SPBC342.06c	2.63826
I	3316851	3317618	TU.0940	+	ORF-TU	SPAPB1E7.10	2.63735
III	921379	924201	TU.3145	+	multicistronic	SPCC24B10.12;SPCC24B10.13;SPSNORNA.46	2.63624
II	1534420	1536106	TU.5604	-	ORF-TU	SPBC83.14c	2.63515
II	1080887	1083331	TU.1882	+	ORF-TU	SPBC1734.11	2.63173
II	3271877	3272712	TU.6079	-	ORF-TU	SPBC25H2.07	2.63018
I	637004	639334	TU.3730	-	ORF-TU	SPAC1F3.10c	2.62911
I	983843	987010	TU.3827	-	ORF-TU	SPAC821.04c	2.62551
III	2114591	2116562	TU.6958	-	ORF-TU	SPCC126.01c	2.62465
I	2167184	2169061	TU.0603	+	ORF-TU	SPAC23C11.17	2.62325
I	3639645	3642597	TU.1030	+	ORF-TU	SPAC1142.08	2.6221
I	3625485	3627631	TU.1025	+	ORF-TU	SPAC1142.01	2.62118
II	2791347	2794131	TU.2387	+	ORF-TU	SPBC32F12.04	2.61655
II	2851212	2854095	TU.5964	-	ORF-TU	SPBP19A11.03c	2.61464
II	2504121	2505015	TU.5865	-	ORF-TU	SPBC365.04c	2.61379
III	2408742	2411949	TU.3542	+	multicistronic	SPCP1E11.10;SPCP1E11.11	2.61242
I	2290961	2291506	TU.4232	-	nc-TU		2.6059
II	1174539	1175909	TU.5500	-	ORF-TU	SPBC409.20c	2.60585
II	1648959	1650666	TU.5626	-	multicistronic	SPBC21B10.11;SPBC21B10.12	2.6031
II	1194320	1195712	TU.1919	+	ORF-TU	SPBC4.05	2.59835
I	3467927	3470156	TU.4552	-	ORF-TU	SPAC3A11.02	2.58952
I	4642317	4645091	TU.1327	+	ORF-TU	SPAC30C2.07	2.58628
II	2081482	2082308	TU.2177	+	ORF-TU	SPBC18E5.04	2.585
I	2443890	2445030	TU.4276	-	ORF-TU	SPAC32A11.04c	2.58091
II	4375723	4377060	TU.2857	+	ORF-TU	SPBC1539.08	2.57745
III	580577	582770	TU.3054	+	ORF-TU	SPCC1672.09	2.56827
II	1378394	1380176	TU.1974	+	multicistronic	SPBC8D2.11;SPBC8D2.23	2.56656
II	4039449	4041329	TU.2766	+	nc-TU		2.55365
III	1202261	1204225	TU.3197	+	ORF-TU	SPCC550.09	2.55045
I	2061558	2063782	TU.4163	-	ORF-TU	SPAC3C7.01c	2.54372
III	1161278	1162250	TU.6698	-	ORF-TU	SPCC4B3.08	2.53967
II	2327475	2328450	TU.2254	+	ORF-TU	SPBC24C6.05	2.53475
II	1951006	1951809	TU.5717	-	nc-TU	SPNCRNA.1480	2.53352
III	1301947	1305597	TU.3220	+	ORF-TU	SPCC1322.08	2.53157
II	557848	560345	TU.5326	-	ORF-TU	SPBC354.07c	2.53091
II	3537056	3538015	TU.2620	+	ORF-TU	SPBC887.22	2.52495
I	5372608	5373642	TU.5151	-	ORF-TU	SPAC4D7.14	2.52147
II	3219902	3222265	TU.6067	-	ORF-TU	SPBC21.05c	2.51643
I	4223955	4225790	TU.1209	+	ORF-TU	SPAC1F7.04	2.51481
II	604531	605045	TU.1757	+	novel nc-TU		2.51397
I	4281439	4283389	TU.1226	+	ORF-TU	SPAC2C4.13	2.50811
II	2343538	2345786	TU.2261	+	ORF-TU	SPBC24C6.11	2.50384
I	4294336	4294738	TU.1231	+	nc-TU	SPNCRNA.976	2.49569
I	3858226	3861729	TU.1101	+	ORF-TU	SPAC1071.02	2.4943
III	910388	912008	TU.3141	+	ORF-TU	SPCC24B10.06	2.49147
II	3100707	3102420	TU.6037	-	ORF-TU	SPBC1778.03c	2.48827
II	4488683	4489829	SPNCRNA.1697	-	gene	SPNCRNA.1697	2.48723
II	4264429	4267448	TU.2829	+	multicistronic	SPBC16A3.17c;SPNCRNA.440	2.48489
II	1320732	1322361	TU.1961	+	ORF-TU	SPBC30B4.08	2.47876
III	1042355	1042972	TU.6681	-	ORF-TU	SPCC1259.05c	2.47854
II	1227684	1232222	TU.1931	+	multicistronic	SPBC725.12;SPBC725.14; SPBC725.15	2.46669
II	2786872	2788141	TU.2385	+	ORF-TU	SPBC32F12.02	2.46639
I	3528158	3529506	TU.1003	+	ORF-TU	SPAC16E8.15	2.46122
III	470050	472420	TU.6532	-	ORF-TU	SPCC364.07	2.46025
I	4656537	4658349	TU.4916	-	ORF-TU	SPAC144.04c	2.45586
II	793159	800220	TU.1810	+	multicistronic	SPBC530.04;SPBC530.05	2.45417
I	617835	621091	TU.0179	+	ORF-TU	SPAC1F3.03	2.45054
III	1027524	1029212	TU.6676	-	ORF-TU	SPCC825.03c	2.45054
I	3470511	3474987	TU.4553	-	ORF-TU	SPAC328.01c	2.44446
I	5452196	5453836	TU.1570	+	ORF-TU	SPAC1039.03	2.44387
I	1441012	1442327	TU.0408	+	ORF-TU	SPAC3A12.12	2.44109
II	1757490	1759379	TU.2086	+	ORF-TU	SPBC11G11.01	2.43384
II	2644882	2646659	TU.5904	-	ORF-TU	SPBC6B1.08c	2.43248
II	737506	739640	TU.5372	-	ORF-TU	SPBC119.11c	2.41751
III	1707898	1711240	TU.6842	-	multicistronic	SPCC191.02c;SPCC191.03c	2.41441
III	2404881	2405802	TU.7051	-	ORF-TU	SPCP1E11.07c	2.41289
I	59431	60834	TU.3563	-	ORF-TU	SPAC977.14c	2.39686
II	2214389	2215791	TU.2216	+	ORF-TU	SPBC14C8.06	2.39209
II	707526	714168	TU.1787	+	multicistronic	SPBPJ4664.06;SPBC119.01	2.38852
I	3366319	3367134	TU.4525	-	ORF-TU	SPAC26A3.14c	2.38538
II	4362908	4363786	TU.6371	-	ORF-TU	SPBC1539.01c	2.38379
I	4162563	4164210	TU.1197	+	ORF-TU	SPAC25B8.05	2.37244
III	828600	828992	TU.6621	-	novel nc-TU		2.36943
III	1590562	1593033	TU.3306	+	ORF-TU	SPCC13B11.01	2.36888
I	2111396	2114909	TU.0588	+	multicistronic	SPAC20H4.01;SPAC20H4.02	2.36125
II	4123068	4123744	TU.6313	-	ORF-TU	SPBC56F2.02	2.35263
III	1757330	1758639	TU.6858	-	ORF-TU	SPCC1450.13c	2.34967
I	4052380	4053312	TU.4730	-	ORF-TU	SPAC19G12.06c	2.34848
III	1306151	1307881	TU.3221	+	ORF-TU	SPCC1322.09	2.33812
III	1000811	1002323	TU.6672	-	ORF-TU	SPCC895.04c	2.33634
III	889283	892302	TU.6635	-	ORF-TU	SPCC16A11.12c	2.33069
II	4464895	4466272	TU.6395	-	multicistronic	SPNCRNA.1696;SPNCRNA.532	2.32987
I	531820	533703	TU.3702	-	ORF-TU	SPAC2F7.02c	2.32776
II	2293235	2294144	TU.5809	-	ORF-TU	SPBC16H5.04	2.32311
III	1367727	1368445	TU.6752	-	ORF-TU	SPCC338.04	2.31632
II	341969	344381	TU.5271	-	ORF-TU	SPBC1271.12	2.31273
III	1556020	1558028	TU.3298	+	ORF-TU	SPCC162.11c	2.30819
I	2583571	2584852	TU.0726	+	ORF-TU	SPAC823.02	2.30767
II	3272905	3274844	TU.2546	+	ORF-TU	SPBC25H2.06c	2.30167
II	3518328	3520093	TU.6142	-	ORF-TU	SPBC1105.07c	2.30014
I	1435915	1437484	TU.3965	-	ORF-TU	SPAC3A12.09c	2.29817
II	824349	825900	TU.1817	+	ORF-TU	SPBC530.13	2.29569
II	3552723	3555637	TU.6157	-	ORF-TU	SPBC887.09c	2.29449
II	2262158	2264124	TU.2231	+	ORF-TU	SPBC21H7.05	2.29384
I	1360716	1364138	TU.0388	+	ORF-TU	SPAC19E9.03	2.29207
I	2377065	2378593	TU.0669	+	ORF-TU	SPAC22H10.04	2.2918
I	5100170	5106354	TU.5061	-	multicistronic	SPAC1250.01;SPAC29A4.20	2.28807
II	2632846	2634307	TU.2346	+	ORF-TU	SPBC6B1.04	2.28734
III	2120618	2122591	TU.3465	+	ORF-TU	SPCC126.03	2.28312
II	1859379	1861257	TU.5691	-	ORF-TU	SPBC3H7.13	2.28152
II	3242899	3244775	TU.2537	+	ORF-TU	SPBC19F8.07	2.28059
II	2505270	2506671	TU.5866	-	ORF-TU	SPBC365.05c	2.28058
I	1444851	1446269	TU.0410	+	ORF-TU	SPAC3A12.14	2.27861
I	411814	414253	TU.0122	+	ORF-TU	SPAC31A2.12	2.27742
I	1673850	1675395	TU.0468	+	ORF-TU	SPAC343.15	2.27619
I	1511416	1512380	TU.3987	-	ORF-TU	SPAC5D6.01	2.27339
I	3108332	3108892	TU.4465	-	ORF-TU	SPAC589.10c	2.27247
III	1974666	1976509	TU.3420	+	ORF-TU	SPCC18.10	2.26265
I	3166426	3167985	TU.0904	+	ORF-TU	SPAC3G9.09c	2.25802
I	2426290	2427889	TU.4272	-	ORF-TU	SPAC6B12.19	2.2574
I	2313640	2316286	TU.0648	+	multicistronic	SPAC13G7.10;SPAC13G7.11	2.25629
II	4151210	4153239	TU.2799	+	ORF-TU	SPBC14F5.02	2.24733
I	4613608	4617115	TU.1321	+	ORF-TU	SPAC1093.03	2.24457
I	4344061	4346174	TU.1242	+	nc-TU	SPNCRNA.979	2.2443
III	1732732	1733848	TU.3352	+	ORF-TU	SPCC1450.04	2.24378
II	3561708	3565810	TU.2631	+	ORF-TU	SPBC887.12	2.24113
I	4084626	4087643	TU.4740	-	ORF-TU	SPAC23A1.04c	2.23836
I	4584477	4585167	TU.4895	-	ORF-TU	SPAC12B10.06c	2.22024
II	4149767	4150803	TU.2798	+	ORF-TU	SPBC14F5.01	2.21459
II	3916550	3918465	TU.2731	+	ORF-TU	SPBC1604.08c	2.21378
III	1895005	1896122	TU.3404	+	ORF-TU	SPCC737.05	2.20777
I	4596247	4597396	TU.1316	+	ORF-TU	SPAC12B10.13	2.20777
I	5085526	5087218	TU.1465	+	ORF-TU	SPAC1006.07	2.20707
II	1110869	1112348	TU.1890	+	ORF-TU	SPBC1709.07	2.2037
I	4358788	4359901	TU.1246	+	ORF-TU	SPAC23D3.11	2.19457
I	4989741	4990894	TU.5025	-	ORF-TU	SPAC1952.12c	2.19278
II	996690	1000460	TU.1859	+	ORF-TU	SPBC146.01	2.19077
II	3670288	3670711	TU.2660	+	nc-TU	SPNCRNA.427	2.19044
I	2999686	3001509	TU.4433	-	ORF-TU	SPAC31G5.09c	2.19008
I	2291680	2292680	TU.0639	+	ORF-TU	SPAC4G9.22	2.18778
III	1047671	1049983	TU.3176	+	ORF-TU	SPCC1259.08	2.18609
II	487967	489478	TU.1716	+	ORF-TU	SPBC902.03	2.18573
I	2947422	2949953	TU.0835	+	ORF-TU	SPAPB24D3.01	2.1852
I	2624255	2626023	TU.0740	+	ORF-TU	SPAC7D4.07c	2.1757
I	2133227	2135147	TU.0593	+	ORF-TU	SPAC23C11.01	2.17554
III	138968	140609	TU.6441	-	ORF-TU	SPCC320.14	2.17138
III	545893	549294	TU.6551	-	ORF-TU	SPCC962.02c	2.17129
II	2794832	2796166	TU.2388	+	ORF-TU	SPBC32F12.06	2.16976
I	4168238	4170165	TU.1199	+	ORF-TU	SPAC25B8.08	2.16933
I	1042850	1044160	TU.3842	-	ORF-TU	SPAC23C4.09c	2.16044
I	405738	407548	TU.0121	+	ORF-TU	SPAC31A2.10	2.15774
II	3681899	3684296	TU.2664	+	ORF-TU	SPBP8B7.23	2.15621
I	5119531	5121705	TU.1477	+	ORF-TU	SPAC29A4.14c	2.15481
III	1366580	1367706	TU.3238	+	ORF-TU	SPCC338.05c	2.15458
I	2435605	2437485	TU.4274	-	ORF-TU	SPAC6B12.14c	2.15417
III	669123	671336	TU.6584	-	ORF-TU	SPCC16C4.06c	2.15365
III	445149	446428	TU.3015	+	ORF-TU	SPCC4G3.13c	2.15307
I	3487209	3491026	TU.0991	+	ORF-TU	SPAC328.06	2.15071
III	337156	340102	TU.6492	-	ORF-TU	SPCC736.12c	2.14818
I	418079	419911	TU.3672	-	ORF-TU	SPAC31A2.15c	2.14777
I	1237601	1238331	TU.3906	-	nc-TU		2.14488
II	3474654	3475541	TU.2603	+	ORF-TU	SPBC1718.03	2.14149
II	4220586	4222602	TU.6332	-	ORF-TU	SPBC16G5.05c	2.13753
II	2309231	2313004	TU.5812	-	ORF-TU	SPBC12D12.04c	2.13294
I	560830	562160	TU.3710	-	ORF-TU	SPAC2F7.14c	2.13293
I	3930559	3934124	TU.4694	-	ORF-TU	SPAC2F3.06c	2.13272
II	639337	640801	TU.1768	+	ORF-TU	SPBC115.01c	2.12194
I	4772011	4775298	TU.4943	-	multicistronic	SPAC1782.10c;SPAC1782.12c	2.12049
III	1233320	1238224	TU.6719	-	ORF-TU	SPCC645.05c	2.11952
I	2215664	2217169	TU.0616	+	ORF-TU	SPAC18G6.03	2.11292
I	229817	230763	TU.3611	-	nc-TU		2.11157
I	5229802	5230846	TU.1514	+	ORF-TU	SPAC14C4.16	2.11129
II	1137913	1138821	TU.1901	+	ORF-TU	SPBC409.03	2.10896
III	725146	725684	TU.3089	+	novel nc-TU		2.10715
II	267458	269574	TU.1655	+	ORF-TU	SPBC800.09	2.10261
III	2084759	2086449	TU.6945	-	multicistronic	SPCC576.03c;SPNCRNA.1259	2.10098
III	2152155	2153774	TU.3477	+	ORF-TU	SPCC1620.05	2.10068
III	514526	514822	TU.3034	+	nc-TU		2.10054
II	4372826	4373500	TU.2856	+	ORF-TU	SPBC1539.06	2.09872
III	129915	135701	TU.2928	+	multicistronic	SPCC330.10;SPCC330.11	2.0971
II	1102265	1103913	TU.1887	+	ORF-TU	SPBC1709.03	2.0969
II	979407	980746	TU.5438	-	ORF-TU	SPBP35G2.08c	2.09662
II	2577881	2580133	TU.5885	-	ORF-TU	SPBC2G5.02c	2.09645
II	4058203	4059251	TU.6295	-	ORF-TU	SPBC215.14c	2.09619
I	548570	548987	TU.0161	+	nc-TU		2.09571
II	2405308	2405990	TU.5839	-	ORF-TU	SPBC1921.01c	2.09487
III	1855284	1857124	TU.3392	+	ORF-TU	SPCC1223.08c	2.09391
I	4255644	4257574	TU.4795	-	ORF-TU	SPAC21E11.05c	2.09257
II	4310181	4311796	TU.6359	-	ORF-TU	SPBC543.06c	2.09114
I	1411679	1415120	TU.3959	-	ORF-TU	SPAC20G8.08c	2.09091
I	3620776	3621493	TU.1022	+	novel nc-TU		2.08978
I	4125095	4128792	TU.1181	+	ORF-TU	SPAC26H5.05	2.08829
II	2268409	2270133	TU.2234	+	ORF-TU	SPBC16H5.14c	2.08785
II	1055516	1056433	TU.1874	+	ORF-TU	SPBC337.14	2.08631
I	2135408	2138036	TU.0594	+	ORF-TU	SPAC23C11.03	2.08512
III	2350389	2352664	TU.7029	-	ORF-TU	SPCC70.03c	2.08322
III	1988447	1991156	TU.6925	-	ORF-TU	SPCC18.18c	2.08301
II	1195970	1197747	TU.1920	+	ORF-TU	SPBC4.06	2.07883
I	1454441	1456868	TU.0412	+	ORF-TU	SPAC3A12.18	2.07291
II	2052483	2054098	SPBC29A3.08	+	ORF-TU	SPBC29A3.08	2.0714
I	4962457	4962872	TU.1429	+	nc-TU	SPNCRNA.256	2.0712
II	2545492	2547861	TU.2321	+	ORF-TU	SPBC29A10.05	2.06691
II	2422643	2424422	TU.2285	+	ORF-TU	SPBC21D10.11c	2.06664
I	2907555	2910258	TU.4408	-	ORF-TU	SPAC513.01c	2.06575
I	5061872	5063588	TU.5051	-	ORF-TU	SPAC2E12.03c	2.06466
II	4113000	4120740	TU.6312	-	ORF-TU	SPBC56F2.04	2.06256
II	2939714	2939786	SPBTRNAPRO.07	+	gene	SPBTRNAPRO.07	2.06238
I	4566343	4570347	TU.1309	+	ORF-TU	SPAC31F12.01	2.05542
I	751609	753412	TU.3761	-	ORF-TU	SPAC22G7.09c	2.0512
II	3667893	3669814	TU.2659	+	nc-TU	SPNCRNA.1629	2.04765
III	2414968	2417268	TU.7053	-	ORF-TU	SPCC569.07	2.04524
I	2620356	2622282	TU.4324	-	ORF-TU	SPAC7D4.10	2.04382
II	378384	380007	TU.1683	+	ORF-TU	SPBC106.03	2.03961
II	3592327	3596912	TU.6165	-	ORF-TU	SPBC16D10.04c	2.0292
I	1824580	1826373	TU.0506	+	ORF-TU	SPAC1002.14	2.0267
II	4100553	4103068	TU.2785	+	ORF-TU	SPBC56F2.07c	2.02454
I	5427036	5428146	TU.5164	-	nc-TU	SPNCRNA.1083	2.02281
I	1897469	1899456	TU.0526	+	ORF-TU	SPAC140.02	2.02259
I	281855	282732	TU.0081	+	ORF-TU	SPAC1F5.05c	2.02186
I	3346124	3346879	TU.4522	-	ORF-TU	SPAC26A3.07c	2.02079
II	2207689	2209423	TU.2213	+	ORF-TU	SPBC14C8.03	2.01926
II	617163	618181	TU.5344	-	ORF-TU	SPBC839.09c	2.01785
II	1296540	1297543	TU.5537	-	multicistronic	SPBC30B4.09;SPNCRNA.570	2.01619
II	3275655	3276728	TU.2547	+	ORF-TU	SPBC25H2.04c	2.01563
I	1335512	1338348	TU.0382	+	ORF-TU	SPAC6F12.12	2.00919
II	2783907	2786020	TU.5947	-	ORF-TU	SPBC32F12.01c	2.00849
II	1756400	1757140	TU.2085	+	nc-TU	SPNCRNA.1461	2.0065
II	1433315	1435958	TU.5572	-	ORF-TU	SPBP22H7.02c	2.00546
