# Supplementary material for: Transcription and chromatin-based surveillance mechanism controls suppression of cryptic antisense transcription
Source: Cell Rep. 2021 Sep 7;36(10):109671. doi: 10.1016/j.celrep.2021.109671 (PMC8441049; doi:10.1016/j.celrep.2021.109671)
Supplement: Table S4. Mass spectrometry analyses of Hos2 purification, related to Figure 5 [file mmc5.xlsx]

## Sheet: Table S4
Table S4 Mass spectrometry analyses of Hos2 purification. Related to Figure 5.
Protein IDs	Protein description	Gene names	Mass [kDa]	Pep D4*	Pep D9*	Cov D4	Cov D9	Intensity D4	Intensity D9
P31209	Polyadenylate-binding protein, cytoplasmic and nuclear	pab1	71.512	35	33	53.9	47.8	14257000000	8621000000
Q09864	Heat shock protein 60, mitochondrial	hsp60	62.167	25	33	48.5	62	755680000	15681000000
O60176	Uncharacterized RNA-binding protein C23E6.01c		51.704	13	14	30	38.3	11252000000	6400700000
O59855	Probable heat shock protein ssa2	ssa2	70.232	28	29	41.7	42.2	2922800000	2750600000
O42938	6-phosphofructokinase	pfk1	102.55	29	32	34.4	37.5	1299100000	1422700000
Q9UT05	Tripeptidyl-peptidase 2 homolog	tpp2	142.92	29	36	25.3	28.7	1544800000	1772400000
P0CT55; P0CT54; P0CT53; A9QAE1; A8DNH7; A9QGZ7	Translation elongation factor EF-1 alpha Ef1a-c	tef103;tef102; tef101	49.674	14	15	39.3	40.9	1331000000	1020300000
Q10368	Uncharacterized protein C22E12.18	SPAC22E12.18	38.445	13	13	36.9	36.9	900280000	698550000
P35679	60S ribosomal protein L4-A	rpl4a	39.767	14	5	33.3	16.3	741000000	62340000
Q9US25	Chromodomain helicase hrp1	hrp1	158.55	39	29	33.5	24.6	1141900000	415620000
P40372; P36584	60S ribosomal protein L3-A;60S ribosomal protein L3-B	rpl3a;rpl3b	43.802	14	13	37.4	33	547140000	239380000
O14460; O94316	Elongation factor 2	eft201	93.23	28	24	35.6	31.6	1165600000	518400000
O94489	Elongation factor 3	tef3	115.8	29	18	32.2	23.4	947410000	348850000
O13672	60S ribosomal protein L8	rpl8	28.606	14	13	40.9	40.5	563970000	211580000
Q10362	SET domain-containing protein 3	set3	94.886	12	16	23.1	30	821610000	416770000
Hos2; O13298	Histone deacetylase phd1	hos2	52.094	8	15	21.7	37.1	470250000	908600000
Q10369	Set3 complex subunit Snt1	snt1	75.096	20	22	41	42.5	544300000	784020000
O74845	Set3 complex subunit hif2	hif2	62.758	8	12	16.1	26.6	428770000	803530000
Q92345	Probable pyruvate decarboxylase C1F8.07c	SPAC1F8.07c	61.719	12	17	25.3	32.9	324740000	776510000
Q9HEQ9	Single-stranded TG1-3 DNA-binding protein	tcg1	38.002	12	10	45.3	33.8	330980000	150210000
P10989	Actin	act1	41.764	14	9	39.5	25.3	1102400000	200360000
Q09794	Protein ura1;Glutamine-dependent carbamoyl-phosphate synthase;Aspartate carbamoyltransferase	ura1	248.31	36	35	18	17.1	675840000	444900000
O74836	60S ribosomal protein L1-B	rpl1b	23.917	8	8	35.6	35.6	444480000	185720000
Q9P7B2; O14049	40S ribosomal protein S8-B;40S ribosomal protein S8-A	rps8b;rps8a	22.564	6	6	34.5	34.5	420060000	96289000
O74895	60S ribosomal protein L15-A	rpl15a	23.806	9	7	39.8	33.3	404920000	139350000
Q8TFH1	60S ribosomal protein L18-B	rpl18b	21.184	8	5	39	21.9	283950000	96911000
O42991	60S ribosomal protein L16-B	rpl16b	22.17	6	5	28.9	24.9	401000000	93630000
P0CT65; P0CT64	40S ribosomal protein S16-A/B	rps1601/2	15.395	6	5	45.7	40	385560000	222640000
O60143	60S ribosomal protein L7-C	rpl7c	28.73	10	6	35.5	23.9	231370000	41512000
P78958; O43026	Glyceraldehyde-3-phosphate dehydrogenase 1;Glyceraldehyde-3-phosphate dehydrogenase 2	tdh1;gpd3	35.869	12	10	34.5	31.8	403230000	250930000
P0CT78; P0CT77	60S ribosomal protein L11	rpl1101/2	19.891	6	5	36.2	30.5	244360000	107330000
P79071	60S ribosomal protein L6	rpl6	21.248	8	6	41	32.8	315260000	49793000
P0CT69; P0CT68			20.599	6	6	25	27.8	191270000	136780000
P78811	Probable UTP--glucose-1-phosphate uridylyltransferase	fuy1	56.429	10	16	26.3	42.7	259460000	373980000
P36585	60S ribosomal protein L28-A	rpl28a	16.653	7	7	45.9	45.9	232130000	78572000
O94438	40S ribosomal protein S1-B	rps102	28.521	12	9	46.4	31.7	282760000	69162000
P05734; O42699	60S ribosomal protein L19-A;60S ribosomal protein L19-B	rpl19a;rpl19b	22.723	8	7	28.5	33.7	233040000	77978000
O59675	40S ribosomal protein S9-B	rps9b	22.245	10	9	43.8	39.6	255570000	92007000
P22774-2; P22774	Heat shock 70 kDa protein, mitochondrial	ssp1	69.411	15	18	30.9	33.7	170030000	323810000
Q9USW5	40S ribosomal protein S4-B	rps4b	29.658	9	10	30.5	38.2	215490000	75879000
O14388	60S ribosomal protein L27-A	rpl27a	15.389	5	5	36.8	36.8	257420000	112720000
P52822; O74306	60S ribosomal protein L5-A;60S ribosomal protein L5-B	rpl5a;rpl5b	33.459	9	4	42.9	16	239640000	50651000
O94238	60S ribosomal protein L14	rpl14	15.21	4	3	29.9	20.9	177930000	46971000
P0CT74; P0CT73			17.5	7	6	38.8	40.1	210400000	98241000
P78820	Acetyl-CoA carboxylase;Biotin carboxylase	cut6	256.84	22	22	12.1	12	286370000	198220000
P09322	Histone H4	hhf1	11.423	4	3	37.9	31.1	544140000	50229000
Q9C0Z7; P05752	40S ribosomal protein S6-B;40S ribosomal protein S6-A	rps6b;rps6a	27.475	5	4	30.5	23.8	317800000	37771000
P09627; P28876	Plasma membrane ATPase 1	pma1	99.883	14	9	19.9	14.4	291010000	87408000
O74892	40S ribosomal protein S2	rps2	27.637	6	3	30.8	13.4	208950000	48355000
Q92365; O94658	60S ribosomal protein L36-A;60S ribosomal protein L36-B	rpl36a;rpl36b	11.263	2	3	20.2	28.3	73914000	19462000
O42935	60S ribosomal protein L32-B	rpl32b	14.445	5	4	37.8	32.3	90974000	35446000
P0CT72; P0CT71; P0CT70			27.1	4	1	24.5	6.7	187430000	41921000
O60128	40S ribosomal protein S3	rps3	27.553	5	5	24.1	24.1	203440000	60204000
O14069	Probable 60S ribosomal protein L28e	rpl28e	14.755	6	4	41.8	26.1	130210000	26089000
O74341	T-complex protein 1 subunit gamma	cct3	58.48	13	10	22.3	17.8	184150000	77772000
Q10330; O74391	60S ribosomal protein L25-A;60S ribosomal protein L25-B	rpl25a;rpl25b	15.835	4	3	31.9	24.8	131100000	32665000
O74175; O14377	60S ribosomal protein L13	rpl13	23.529	3	3	12.5	13.9	66779000	36739000
Q10192	60S ribosomal protein L18-A	rpl18a	21.19	7	6	35.3	27.8	114080000	36978000
P0C8R3; P0C016; P0CH07; P0CH06; P0CG72; O74819	Ubiquitin-40S ribosomal protein S27b;Ubiquitin;40S ribosomal protein S27b;Ubiquitin-40S ribosomal protein S27a;Ubiquitin;40S ribosomal protein S27a;Ubiquitin-60S ribosomal protein L40;Ubiquitin;60S ribosomal protein L40;Polyubiquitin;Ubiquitin	ubi5;ubi3;ubi2;ubi1;ubi4	17.215	5	5	36	36	159930000	86949000
O14339	60S ribosomal protein L17-A	rpl17a	20.814	5	7	31	42.2	105670000	35303000
P25457; Q12381	60S ribosomal protein L7-B	rpl7b	28.449	11	5	39.2	20.8	136160000	27718000
Q9P772	GMP synthase [glutamine-hydrolyzing]	gua1	60.044	9	6	20.4	15.4	171450000	83972000
O14293	Putative aldehyde dehydrogenase-like protein C9E9.09c	SPAC9E9.09c	54.768	10	10	26.6	24.9	109200000	63702000
O13370; P24782	ATP-dependent RNA helicase ded1	ded1	69.758	14	10	27.7	20.3	127400000	59809000
Q10232	60S ribosomal protein L9-A	rpl9a	21.513	5	4	20.5	19.5	140460000	53508000
O13940	Probable low-specificity L-threonine aldolase	gly1	41.318	5	5	16	16	175040000	83155000
Q92354; O74884	60S ribosomal protein L24-A;60S ribosomal protein L24-B	rpl24a;rpl24b	16.836	2	3	14.1	19.5	53481000	23777000
Q9USG6	60S ribosomal protein L33-B	rpl33b	12.108	5	4	37	29.6	103350000	23756000
P0CT67; P0CT66			17.435	5	5	33.6	33.6	101380000	29566000
Q9P784	60S ribosomal protein L4-B	rpl4b	39.91	14	4	33.3	13.8	104740000	15437000
O42706; Q9UUC1	60S ribosomal protein L21-B;60S ribosomal protein L21-A	rpl21b;rpl21a	18.353	4	3	39.4	35.6	69904000	46820000
O74894	26S protease regulatory subunit 6B homolog	rpt3	43.552	11	9	30.3	24.7	158870000	50669000
P28189	40S ribosomal protein S13	rps13	16.953	5	3	33.8	17.9	79591000	24651000
P78921	Probable T-complex protein 1 subunit theta	cct8	59.955	11	10	22	20.1	119910000	51776000
O94501	T-complex protein 1 subunit alpha	cct1	60.046	7	8	14.6	16.9	82479000	45510000
O74864	60S acidic ribosomal protein P0	rpp0	33.565	3	1	10.9	4.5	70422000	6775700
O42644	CTP synthase	ura7	66.867	9	9	20.3	22.5	113630000	72317000
P00332	Alcohol dehydrogenase	adh1	37.396	6	6	20.3	20.3	83951000	76771000
Q9P7G6	Transcription factor P14E8.02	SPAP14E8.02	64.102	8	8	19.6	18.6	98445000	103210000
O74762	26S proteasome regulatory subunit rpn2	rpn2	107.28	12	9	12.6	10.1	140810000	49608000
P0CT59; P0CT58			14.76	6	4	44.6	32.3	134270000	45683000
Q10208	Pyruvate kinase	pyk1	55.514	9	7	25	15.5	135400000	30528000
O59865	40S ribosomal protein S24-B	rps24b	15.539	3	2	26.9	15.7	88049000	16117000
Q9P3A7	Cell division cycle protein 48	cdc48	90.124	1	11	1.5	17.3	719330	131540000
P0CT76; P0CT75			15.655	3	4	20.3	28	27571000	17897000
P36612	26S protease regulatory subunit 4 homolog	mts2	50.06	9	6	25.7	18.3	103100000	47056000
Q09181	Putative ATP-dependent RNA helicase ste13	ste13	54.794	7	5	16.1	11.8	107780000	32230000
O74904	60S ribosomal protein L35	rpl35	14.302	2	1	13.9	5.7	34790000	3732900
Q09127	60S ribosomal protein L10-A	rpl10a	25.373	5	3	14.9	9	62567000	26102000
O74960	Probable sphingolipid long chain base-responsive protein pil1	pil1	39.805	7	7	21.4	24.5	62359000	68758000
Q9UTM4	T-complex protein 1 subunit epsilon	cct5	59.377	8	5	17.2	8.6	85098000	29534000
P57728	60S ribosomal protein L28-B	rpl28b	16.685	6	6	45.9	45.9	52442000	10989000
Q9URT8; O42846	60S ribosomal protein L34-B;60S ribosomal protein L34-A	rpl34b;rpl34a	12.8	2	3	26.1	33.3	23912000	27102000
Q10101	40S ribosomal protein S7	rps7	21.947	4	3	18.5	14.9	58292000	14733000
Q9USX4	60S ribosomal protein L33-A	rpl33a	12.187	5	2	34.3	20.4	85766000	20910000
Q09820; Q92355; O94387	ATP-dependent helicase upf1	upf1	104.53	11	5	15	7.9	109460000	22399000
P87048	26S proteasome regulatory subunit rpn1	rpn1	97.998	10	5	12.7	6.4	108670000	27022000
P40373	ATP phosphoribosyltransferase	his1	34.029	5	5	23.5	19.4	55180000	104330000
O94462	mRNA-binding protein puf3	puf3	81.068	9	4	16.8	4.9	111160000	14780000
Q9URX6	60S ribosomal protein L31	rpl31	13.261	3	2	28.3	19.5	51354000	18953000
P87158	40S ribosomal protein S4-A	rps4a	29.688	9	10	32.4	38.2	53828000	14141000
P36604	78 kDa glucose-regulated protein homolog	bip1	73.226	8	10	14.9	17.8	32941000	75388000
O74842	ATP-dependent helicase fft2	fft2	143.67	1	1	1	1	84872000	28334000
P0CT84; P0CT83			17.666	3	3	27.3	27.3	55551000	20241000
O42931	26S protease regulatory subunit 7 homolog	rpt1	48.965	8	4	23.5	13.5	78140000	24739000
Q9UT56	40S ribosomal protein S26-A	rps26a	13.876	2	2	19.2	20	25231000	15117000
P04913	Histone H2B-alpha	htb1	13.819	3	3	23.8	23.8	83219000	25392000
P78827	Probable ketol-acid reductoisomerase, mitochondrial	ilv5	45.188	8	5	24.8	16.8	121590000	22424000
P87153	Probable T-complex protein 1 subunit eta	cct7	60.686	8	3	14.9	5	71662000	11398000
P56286	Eukaryotic translation initiation factor 2 subunit alpha	tif211	34.525	5	3	20.9	12.4	53805000	12370000
P42657	DNA damage checkpoint protein rad25	rad25	30.369	4	4	17	16.7	90353000	32402000
P79015	60S ribosomal protein L32-A	rpl32a	14.458	4	4	32.3	32.3	38648000	14553000
O14164	Eukaryotic translation initiation factor 3 subunit C	nip1	104.37	8	5	8.5	5.4	64102000	24374000
Q09781	40S ribosomal protein S1-A	rps101	28.488	12	7	48	22.2	62084000	1263000
O14112	40S ribosomal protein S10-A	rps10a	16.275	4	3	40.3	29.9	59304000	28029000
P50999	T-complex protein 1 subunit delta	cct4	56.968	6	6	14	14.4	59873000	34815000
O94515	T-complex protein 1 subunit zeta	cct6	58.548	3	3	8.8	7.3	49870000	23738000
Q10284	Heat shock protein sks2	sks2	67.205	6	6	11.4	11.3	53256000	41183000
Q09130	Eukaryotic translation initiation factor 2 subunit gamma	tif213	48.78	7	5	21.3	14.6	64433000	17937000
O74538	60S ribosomal protein L27-B	rpl27b	15.305	6	4	44.9	26.5	45674000	7888400
Q9P7R0	Pentafunctional AROM polypeptide;3-dehydroquinate synthase;3-phosphoshikimate 1-carboxyvinyltransferase; Shikimate kinase;3-dehydroquinate dehydratase;Shikimate dehydrogenase	aro1	173.78	6	11	4.6	8.3	31016000	59524000
Q10475	Eukaryotic translation initiation factor 4 gamma	tif471	154.03	6	5	7.1	5.8	37107000	17580000
B5BP45; Q9P5N2; Q9P5N4; Q9URZ4	Uncharacterized amino-acid permease C460.01c	SPBC460.01c	62.784	3	6	5.4	10.7	52511000	48985000
Q09668; A4CYJ4	60S ribosomal protein L22	rpl22;RPL22	13.32	2	1	17.9	10.3	31638000	6856900
Q10425	Eukaryotic translation initiation factor 3 subunit B	SPAC25G10.08	84.034	5	5	10.3	8	46324000	31663000
P41836; Q9P7Q4	26S protease regulatory subunit 8 homolog	let1	45.069	8	3	23.1	8.2	79830000	18273000
O14126	26S protease regulatory subunit 6A	tbp1	48.835	4	3	10.3	7.1	53633000	16368000
U3PYE6; P78946	60S ribosomal protein L26	rpl26	14.341	3	3	20.6	22.2	19778000	13575000
Q9UTG4	40S ribosomal protein S26-B	rps26b	13.862	1	2	12.6	20.2	33877000	13070000
O13744	37S ribosomal protein S7, mitochondrial	SPAC16E8.10c	29.559	1	1	2.7	2.7	76924000	9213500
P05733; P59289	60S ribosomal protein L37-B;60S ribosomal protein L37-A	rpl37b;rpl37a	10.087	2	2	20.9	20.9	20894000	5352400
P04910; P04909	Histone H2A-beta;Histone H2A-alpha	hta2;hta1	13.776	2	2	12.2	12.2	46362000	23962000
P0CT57; P0CT56			14.699	3	2	32.4	17.3	35038000	14243000
O59794	60S ribosomal protein L17-B	rpl17b	20.827	5	5	33.7	32.1	31197000	5100800
P22068	ATP synthase subunit beta, mitochondrial	atp2	56.875	3	3	7.4	7.4	44303000	28661000
O74806	Probable peptidyl-tRNA hydrolase	pth1	23.41	0	0	0	0	0	0
Q9P3T6; O14277	40S ribosomal protein S5-B;40S ribosomal protein S5-A	rps5b;rps5a	22.357	4	2	16.7	9.9	29875000	8415500
P0CU18; P0CU17			51.618	5	4	11.5	8.6	35621000	13191000
O74445; O60058	Probable 26S protease subunit rpt4	rpt4	43.608	5	3	15.2	9	41293000	13218000
P56329	Probable eukaryotic translation initiation factor 2 subunit beta	tif212	35.96	4	2	15.6	5.9	32383000	8273600
O13972; Q10104	Probable serine hydroxymethyltransferas, cytosolic	SPAC24C9.12c	51.86	4	4	8.1	8.1	34115000	19823000
Q9P769	60S ribosomal protein L10-B	rpl10b	25.359	5	3	14.9	9	27300000	6495200
O74970	Pre-mRNA-processing factor 39	prp39	71.246	4	0	7	0	58713000	0
P52808	60S ribosomal protein L30-1	rpl30a	11.591	2	1	21.1	10.1	17807000	6511400
P42656	DNA damage checkpoint protein rad24	rad24	30.082	5	3	21.9	14.4	38719000	13905000
O43060	Eukaryotic translation initiation factor 3 subunit F	eif3f	33.251	3	2	13.9	7	25655000	13940000
P78814	Pre-mRNA-splicing factor srp2	srp2	42.566	2	2	6.3	5.2	21923000	5534200
Q10426	Chromatin modification-related protein rik1	rik1	118.12	1	0	0.9	0	72244000	0
Q10193	Pre-mRNA-splicing factor srp1	srp1	31.068	1	3	4.4	12.4	10999000	20897000
P36629	Splicing factor U2AF 59 kDa subunit	prp2	58.932	2	1	4.6	2.1	32667000	2267700
Q9P6K0	Uncharacterized HTH La-type RNA-binding protein C1527.03	SPAC1527.03	53.232	3	1	8	3.6	10472000	834960
P41887	Heat shock protein 90 homolog	swo1	80.595	4	5	7.4	8.4	25500000	22358000
O74760	Eukaryotic translation initiation factor 3 subunit A	tif32	107.07	4	3	6.8	4.6	25958000	10036000
P79083	Eukaryotic translation initiation factor 3 subunit I	sum1	36.811	3	3	13.1	12.5	24490000	13103000
Q9UUG0	Fatty acid synthase subunit beta;3-hydroxyacyl-[acyl-carrier-protein] dehydratase;Enoyl-[acyl-carrier-protein] reductase [NADH];[Acyl-carrier-protein] acetyltransferase;[Acyl-carrier-protein] malonyltransferase;S-acyl fatty acid synthase thioesterase	fas1	230.56	4	5	2.7	3.1	24174000	16248000
Q09188	ADP,ATP carrier protein	anc1	35.02	2	2	10.6	10.6	29941000	6857500
O74740	Cleavage factor two protein 2	cft2	89.45	1	1	1.3	1.3	13504000	12136000
O74905	60S ribosomal protein L9-B	rpl9b	21.382	2	1	15.3	5.3	20369000	0
P08094	60S acidic ribosomal protein P2-alpha	rpp201	11.158	1	2	27.3	38.2	9339600	13761000
O59770	Probable proteasome subunit alpha type-7	pre10	28.031	0	2	0	10.7	0	40420000
O74330	40S ribosomal protein S27	rps27	9.1718	1	0	19.3	0	33121000	0
P09988; P10651	Histone H3.1/H3.2;Histone H3.3	hht1;hht3	15.357	2	1	11.8	5.1	40462000	4564300
Q9P7F2	Copper amine oxidase 1	cao1	81.24	3	2	6.7	5.1	26505000	13010000
O42947	Uncharacterized protein C16H5.12c	SPBC16H5.12c	82.52	3	3	9	8.8	15446000	15765000
P78812	6-phosphogluconate dehydrogenase, decarboxylating	SPBC660.16	53.679	6	3	15	7.3	29129000	9836800
O74555	Branchpoint-bridging protein	bpb1	63.621	2	1	4.1	2.4	42865000	592310
O94715	40S ribosomal protein S15-A	rps15a	17.519	1	1	8.5	8.5	18666000	4774900
Q10265	Probable heat shock protein ssa1	ssa1	70.142	18	21	29	32	12546000	12247000
P35551	rRNA 2-O-methyltransferase fibrillarin	fib1	32.04	4	1	15.4	3.3	14079000	696840
P0CT61; P0CT60			14.882	1	1	10.8	10.8	14130000	2285700
Q02061	DNA-directed RNA polymerase II subunit RPB2	rpb2	137.85	2	6	1.6	5.9	5830000	30892000
O94517	Probable proteasome subunit alpha type-1	SPBC646.16	26.539	2	5	8.2	23.4	5446500	31914000
O74893	40S ribosomal protein S20	rps20	13.544	1	2	10.2	18.6	13579000	4235000
Q9USZ6	mRNA turnover protein 4 homolog	SPBC11G11.03	26.663	3	3	20.3	20.3	18886000	5589400
O74378	2-oxoglutarate dehydrogenase, mitochondrial	kgd1	114.16	2	1	2.8	1.3	20284000	4034300
Q09179	Glutamine synthetase	gln1	40.018	3	4	7	11.4	15435000	22028000
O74887	Peroxiredoxin tpx1	tpx1	21.191	3	3	16.7	16.1	11589000	11774000
Q9UTQ6	40S ribosomal protein S15-B	rps15b	17.633	1	1	8.4	8.4	18218000	3552300
P40370	Enolase 1-1	eno101	47.435	3	2	11.4	7.3	18539000	5334100
P41891	Protein gar2	gar2	52.987	3	2	7.4	5.4	12023000	3436700
Q10289	Fatty acid synthase subunit alpha;Acyl carrier;3-oxoacyl-[acyl-carrier-protein] reductase;3-oxoacyl-[acyl-carrier-protein] synthase	fas2	202.17	4	3	2.9	2	17937000	6809800
Q96WV5	Putative coatomer subunit alpha	SPBPJ4664.04	136.37	4	4	3.6	3.6	12504000	15844000
O74484	Mannose-1-phosphate guanyltransferase	mpg1	39.718	2	2	7.7	6.6	15882000	18039000
O60163	Probable aspartokinase	SPBC19F5.04	56.812	3	3	7.9	7.9	24562000	16312000
Q09750	Paired amphipathic helix protein pst1	pst1	171.45	4	4	3.8	3.8	25756000	7623700
Q09722	Eukaryotic translation initiation factor 3 subunit M	eif3m	45.085	2	1	4.7	2.5	13026000	4975600
O13784	40S ribosomal protein S24-A	rps24a	15.47	1	1	9	9	11218000	3276600
Q10147	Probable T-complex protein 1 subunit beta	cct2	56.676	4	3	9.5	7.2	20407000	5623900
Q9UT61	Alpha-mannosidase	ams1	122.44	1	5	1	5.1	1819200	16818000
Q9US22	60S ribosomal protein L15-B	rpl15b	23.822	9	7	39.8	33.3	11870000	0
O13759	RNA-binding post-transcriptional regulator csx1	csx1	67.87	2	1	3	1.9	16667000	2718200
O14363	60S ribosomal protein L1-A	rpl1a	23.884	8	6	35.6	25.9	10023000	2749200
O74976	Putative peroxisomal-coenzyme A synthetase	SPCC1827.03c	56.274	2	2	6.2	6.2	11484000	7568500
P48003	Histone H2A.Z	pht1	15.025	2	1	11.5	5	36547000	0
P40387	Alpha,alpha-trehalose-phosphate synthase [UDP-forming]	tps1	58.493	2	1	3.3	1.9	27696000	1630900
P87140	Probable coatomer subunit gamma	sec21	100.93	2	2	3.1	3.1	9660000	8475500
Q9UUG1	Ribosome production factor 2 homolog	SPAC926.08c	36.071	1	1	4.4	4.4	5977300	4334700
Q96WV0	Uncharacterized urease accessory protein ureG-like	SPCPB16A4.05c	31.33	1	1	2.8	2.8	9934300	8212600
Q9Y7L8	40S ribosomal protein S0-A	rps0a	31.759	3	1	13.7	4.5	4447400	5964600
O14250	Probable proteasome subunit alpha type-6	SPAC6G10.04c	30.11	0	4	0	17.3	0	17290000
O14081	Putative alpha,alpha-trehalose-phosphate synthase [UDP-forming] 106 kDa subunit		106.82	2	2	2.1	2.1	9946200	5599800
P41878	26S proteasome regulatory subunit rpn11	rpn11	34.572	3	1	11.4	2.9	13394000	2844500
Q09191	DNA-directed RNA polymerases I, II, and III subunit RPABC1	rpb5	23.915	2	2	8.6	8.6	6396800	10823000
O74752	Mitochondrial protein import protein mas5	mas5	44.821	2	1	5.4	2.7	16025000	6161500
P24487	ATP synthase subunit alpha, mitochondrial	atp1	58.587	2	2	4.3	4.3	14882000	9415400
Q12728	Superoxide dismutase [Cu-Zn]		18.995	2	1	14.5	6.7	15435000	1384900
O59702	Histone deacetylase clr6	clr6	46.111	3	1	8.1	3	17341000	2522200
Q9UTI7	Probable thymidylate synthase	SPAC15E1.04	69.893	0	2	0	3.8	0	10034000
Q10422	Uncharacterized RNA-binding protein C25G10.01		33.564	1	0	4	0	6018000	0
Q9US13	Probable 26S proteasome regulatory subunit rpn9	rpn9	43.457	1	2	2.9	6.3	8725900	6811400
O42661	Small nuclear ribonucleoprotein Sm D1	smd1	13.089	1	1	11.1	11.1	14972000	8875700
P37382	DNA-directed RNA polymerase II subunit RPB3	rpb3	33.716	1	1	6.4	6.4	3960700	15080000
O94686	60S ribosomal protein L43-B	rpl43b	10.38	0	0	0	0	0	0
O13614	40S ribosomal protein S10-B	rps10b	16.443	3	3	29.3	29.3	7242500	4230300
O13831	Tryptophan synthase	trp2	75.436	1	2	1.6	2.9	7196100	12507000
O14092	5-aminolevulinate synthase, mitochondrial	hem1	60.959	2	1	3.8	2.5	5481500	3946400
O94511	Putative enoyl reductase C646.07c	SPBC646.07c	34.64	1	0	5.4	0	11637000	0
P40231	Casein kinase II subunit alpha	cka1	39.527	1	1	3.9	3.9	6317000	7909900
Q9Y823	Homocitrate synthase, mitochondrial	lys4	46.292	2	3	4.5	6.2	9338200	8382400
O13791	Protein slt1	slt1	49.136	2	0	5.8	0	5292900	0
Q9UTI8	60S ribosomal protein L42	rpl42	12.205	1	0	7.5	0	7116900	0
O13775	Probable glutamate--tRNA ligase, cytoplasmic	SPAC17A5.15c	80.749	1	2	1.1	2.7	2351500	4841200
P18869	3-isopropylmalate dehydrogenase	leu1	39.732	2	2	6.2	6.2	10323000	5211700
O60064	Probable mannose-1-phosphate guanyltransferase	SPBC13G1.02	46.096	1	1	3.6	3.6	7349900	3905700
Q9P7W3	Probable ATP-citrate synthase subunit 1	SPBC1703.07	67.203	1	1	2.3	2.3	5554000	7248100
Q9UUB6	Ubiquitin carboxyl-terminal hydrolase 2	uch2	34.195	2	2	7.3	7	7005600	2528800
O59742	Clustered mitochondria protein homolog	clu1	132.31	3	2	2.9	1.9	9354100	1868100
O42897	Probable 26S proteasome regulatory subunit rpn3	rpn3	57.346	2	2	4.8	6.6	10580000	5365200
S6BSJ4; Q9P7T8	Uncharacterized helicase C694.02	SPAC694.02	195.06	1	0	0.6	0	5980600	0
P36620	Acetolactate synthase, mitochondrial	ilv1	73.193	3	1	4.5	1.8	13981000	2525400
P41391	Ran GTPase-activating protein 1	rna1	43.235	1	0	2.6	0	5779400	0
Q10329	Probable proteasome subunit alpha type-4	pre6	28.277	0	2	0	8.5	0	11996000
O94569	Uncharacterized transcriptional regulatory protein C1773.12	SPBC1773.12	69.478	1	1	1.2	1.2	14606000	3226100
O13639	Adenosylhomocysteinase		47.383	2	2	6.2	5.5	8104500	6955600
O14007	H/ACA ribonucleoprotein complex subunit 4	cbf5	53.11	1	0	4.2	0	14484000	0
Q10411	Sporulation-specific protein 15	spo15	222.78	0	1	0	0.5	0	8294000
P40235	Casein kinase I homolog hhp1	hhp1	42.45	1	0	7.1	0	8792200	0
O43047	GrpE protein homolog, mitochondrial	mge1	25.334	0	2	0	8.1	0	14547000
P87144	Threonine--tRNA ligase, cytoplasmic	ths1	80.137	2	1	3.1	1.6	7847500	1252000
O59816	Dihydrolipoyllysine-residue acetyltransferase component of pyruvate dehydrogenase complex, mitochondrial	lat1	52.06	1	0	3.1	0	15696000	0
O42984	40S ribosomal protein S17-A	rps17a	15.514	2	1	14.5	6.9	5374400	1571600
P36581	Calnexin homolog	cal1	63.465	1	2	2.7	6.4	2992300	5804300
Q09682	Probable proteasome subunit alpha type-3		27.925	0	2	0	8.5	0	10194000
O14011	Pre-mRNA-splicing factor cwf8	cwf8	54.191	1	0	2.5	0	8795000	0
O42945	Probable pre-mRNA-splicing factor ATP-dependent RNA helicase prp43	prp43	83.803	1	0	1.4	0	4452000	0
O13651	Isoleucine--tRNA ligase, cytoplasmic	irs1	122.91	1	3	0.9	2.9	4103600	9489100
O94476	Eukaryotic translation initiation factor 6	tif6	26.232	1	0	5.3	0	7144100	0
O60119	Vesicle-associated membrane protein-associated protein C16G5.05c	SPBC16G5.05c	41.234	1	1	3.1	4.2	1500300	12423000
Q9P4W9;O14391	40S ribosomal protein S4-C	rps4c	29.674	9	9	32.4	31.7	0	0
Q9P7S2	Probable 26S proteasome regulatory subunit rpn6	rpn6	47.341	1	1	1.9	1.9	2844200	1132100
O74440	26S proteasome regulatory subunit rpn8	rpn8	35.595	1	1	4.3	4.3	6256300	2049400
O13741	Nucleolar protein 12	nop12	49.38	1	1	2.3	3.7	2078600	6101200
P56289; Q9UST4	Eukaryotic translation initiation factor 5A-1;Eukaryotic translation initiation factor 5A-2	tif51a;tif51b	17.152	0	0	0	0	0	0
Q9P778	Dipeptidyl-peptidase 5	SPBC1711.12	77.765	0	1	0	1.9	0	6431700
Q9P546	40S ribosomal protein S0-B	rps0b	31.42	3	2	12.9	8.7	3524700	1514700
P78954	Eukaryotic translation initiation factor 4E-1	tif451	24.958	1	0	6.4	0	4050900	0
Q9UUJ1	Actin-related protein 2	arp2	44.23	2	0	5.6	0	8742900	0
Q09720	Probable proteasome subunit beta type-4	SPAC31A2.04c	21.967	0	2	0	14.4	0	9443500
Q9USQ9	Probable proteasome subunit beta type-7	SPBC577.10	29.22	0	1	0	8	0	10527000
S6BDG7; Q09914	GTP-binding protein rho1	rho1	22.523	0	1	0	8.4	0	6337700
P30655	Probable proteasome subunit beta type-5	pts1	29.986	0	2	0	9.2	0	5972600
Q10353	Ribosome biogenesis protein rlp24	rlp24	22.28	0	1	0	7.3	0	4076000
Q09925	Serine palmitoyltransferase 2	lcb2	67.518	0	1	0	3.3	0	7165800
Q9UUF2	Probable methionine--tRNA ligase, cytoplasmic	rar1	88.88	1	1	1.5	1.5	3674200	2034900
Q10281	Guanine nucleotide-binding protein subunit beta-like protein	rkp1	34.851	1	1	3.2	3.2	3460500	2591700
O13752	Uncharacterized TLC domain-containing protein C17A2.02c	SPAC17A2.02c	33.042	1	1	4.1	4.1	6911800	2876700
P04689	Tubulin alpha-2 chain	tub1	50.535	0	0	0	0	0	0
S6BSK3; P36602	Ribonucleoside-diphosphate reductase large chain	cdc22	91.998	2	1	2.8	1	5176100	2019100
Q09841	Probable proteasome subunit beta type-2	pup1	29.337	0	2	0	6.7	0	7873900
P36591	Dihydrofolate reductase	dfr1	51.522	2	1	5	2.4	5019300	2451700
P17609; P11620	GTP-binding protein ypt2;GTP-binding protein ypt1	ypt2;ypt1	22.755	1	0	5.5	0	8850300	0
Q9UUF7	Coatomer subunit beta	sec26	104.7	1	2	1.1	2.2	0	4436800
O94432	Uncharacterized RNA-binding protein C660.15	SPBC660.15	52.818	1	0	2.1	0	1880300	0
P79063	Eukaryotic peptide chain release factor subunit 1	sup45	48.803	1	1	2.8	2.8	3038800	2419000
Q10178-3; Q10178-2; Q10178	U2 snRNP component prp10	prp10	132.67	1	1	1.1	1.1	2998600	1798600
Q9USM1	Probable proteasomal ubiquitin receptor ADRM1 homolog	SPCC16A11.16c	43.902	0	1	0	3.1	0	5127300
Q9UTM9	L-saccharopine oxidase	fap2	48.973	0	1	0	2.8	0	5541100
O94508	Pre-mRNA-splicing factor cwf11	cwf11	148.37	1	1	0.9	0.9	2745300	702720
O14327	Polyadenylate-binding protein 2	pab2	18.461	1	0	8.4	0	3492300	0
O94707	Transcriptional regulatory protein rxt3	rxt3	39.421	1	1	2.8	2.8	4178900	1559000
O14307	tRNA (adenine(58)-N(1))-methyltransferase catalytic subunit trm61	cpd1	41.733	0	1	0	4.1	0	1083800
Q9UQY2	Probable proteasome subunit beta type-6	pam1	25.082	0	1	0	5.3	0	3794800
O14139	Chromodomain helicase hrp3	hrp3	159.38	3	2	1.8	1.2	5047600	1224200
P87171	Ribose-phosphate pyrophosphokinase 5	SPBC3D6.06c	37.338	1	0	3.5	0	3836700	0
Q9P7J6	40S ribosomal protein S17-B	rps17b	15.534	1	1	6.8	6.8	0	0
Q09171	Pyruvate dehydrogenase E1 component subunit beta, mitochondrial	pdb1	39.623	1	1	3	3	2971200	3424100
P23636	Major serine/threonine-protein phosphatase PP2A-2 catalytic subunit	ppa2	36.489	1	0	4.7	0	6267100	0
Q9Y802	Lysine-specific histone demethylase 1	lsd1	112.83	1	1	1.1	1.1	0	2284400
O74363	G-patch and R3H domain-containing protein C30B4.02c	SPBC30B4.02c	79.051	1	0	1.3	0	2483600	0
O14072	Cation-transporting ATPase 4	cta4	136.26	1	0	0.6	0	4323000	0
O60063	Putative 37S ribosomal protein S4-like	SPBC13G1.01c	37.665	1	1	3.4	3.4	2880000	939310
G2TRN6; Q9P7U2	Putative aryl-alcohol dehydrogenase C750.01;Putative aryl-alcohol dehydrogenase C977.14c	SPAC750.01; SPAC977.14c	37.359	0	1	0	3.1	0	2388900
P36579	ADP-ribosylation factor 1	arf1	20.618	1	0	6.1	0	4150400	0
Q9UT97	Probable proteasome subunit alpha type-5	pup2	27.573	0	1	0	4	0	2724200
Q01475	Small COPII coat GTPase sar1	sar1	21.28	1	1	6.8	6.8	1923800	1812600
O74755	Paired amphipathic helix protein pst3	pst3	132.88	1	1	1	1	2471500	1062000
O36022	Mannan polymerase complex subunit mnn9	mnn9	38.296	0	1	0	5	0	3438700
O94544	Leukotriene A-4 hydrolase homolog	SPCC1322.05c	69.521	0	1	0	2.1	0	1369100
O60198	S-adenosylmethionine synthase	sam1	41.831	1	0	3.9	0	1960200	0
O14187	Pre-mRNA-splicing factor spp42	spp42	274.55	2	1	0.9	0.4	2348600	0
P78795	Eukaryotic translation initiation factor 3 subunit G	tif35	31.494	0	1	0	3.2	0	1049500
P36623	Phosphoglycerate mutase	gpm1	23.765	1	0	5.2	0	926050	0
