# Supplementary material for: Transcription and chromatin-based surveillance mechanism controls suppression of cryptic antisense transcription
Source: Cell Rep. 2021 Sep 7;36(10):109671. doi: 10.1016/j.celrep.2021.109671 (PMC8441049; doi:10.1016/j.celrep.2021.109671)
Supplement: Table S5. Transcripts changed in hos2Δ, related to Figure 5 [file mmc6.xlsx]

## Sheet: Table S5
Table S5 Transcripts changed in hos2Δ. Related to Figure 5.
>1.5 or <-1.5 fold change in hos2Δ/WT; pvalue<0.05
Pombe_ID	ID_Eser	baseMean	Log2FC	lfcSE	stat	pvalue	padj	Type
SPBC11B10.02c	TU.5585	2922.65	3.69573	0.19381	19.0689	4.5827e-81	2.50536e-77	ORF-TU
	TU.4788	140.449	3.09712	0.404834	7.65036	2.00412e-14	3.65217e-11	novel nc-TU
SPNCRNA.687	TU.3775	171.14	2.14374	0.362953	5.90637	3.49723e-09	3.82387e-06	nc-TU
SPNCRNA.1271	TU.6982	152.651	1.91933	0.391008	4.90867	9.1696e-07	0.000501302	nc-TU
SPAC1F7.08	TU.1212	2929.94	1.9012	0.263067	7.22707	4.93535e-13	6.7454e-10	ORF-TU
SPBC3E7.02c	TU.5909	3203.27	1.8485	0.416221	4.44113	8.94856e-06	0.00407682	ORF-TU
SPAC27D7.09c	TU.4874	339.918	1.68967	0.581812	2.90415	0.00368254	0.310783	ORF-TU
SPAC1002.19	TU.0510	1280.32	1.55654	0.492927	3.15775	0.00158993	0.244908	ORF-TU
SPAC4H3.08	TU.1095	161.57	1.49593	0.70585	2.11932	0.0340631	0.559228	ORF-TU
SPAC1F7.07c	TU.4786	1514.15	1.39375	0.269466	5.17226	2.31275e-07	0.000158048	ORF-TU
SPNCRNA.724	TU.0339	155.253	1.3816	0.554026	2.49374	0.0126405	0.445842	nc-TU
SPAC26H5.09c	TU.4756	2799.52	1.30104	0.464514	2.80085	0.00509678	0.36832	ORF-TU
SPAC1002.17c	TU.4088	1567.76	1.25175	0.454813	2.75222	0.00591919	0.385617	ORF-TU
SPBC354.12	TU.1748	5790.53	1.24402	0.231868	5.36522	8.08528e-08	7.36704e-05	ORF-TU
SPAC22F3.02	TU.3750	80.291	1.19295	0.403904	2.95355	0.00314147	0.310783	ORF-TU
SPAC343.12	TU.0466	2247.21	1.18931	0.262198	4.53593	5.73514e-06	0.00285037	ORF-TU
SPAP8A3.04c	TU.5133	10889.5	1.17599	0.410252	2.86652	0.00415018	0.328826	ORF-TU
	TU.5011	77.2394	1.17298	0.40254	2.91396	0.00356881	0.310783	novel nc-TU
SPAPB24D3.07c	TU.4423	3277.65	1.17241	0.527482	2.22264	0.0262398	0.536613	ORF-TU
SPNCRNA.1688	TU.6374	49.9882	1.15212	0.432065	2.66654	0.00766375	0.400154	nc-TU
SPBC29B5.02c	TU.5607	1501.14	1.13904	0.424668	2.68218	0.00731431	0.400154	ORF-TU
	TU.5040	43.4948	1.13661	0.503847	2.25586	0.0240792	0.51957	novel nc-TU
SPAC13G7.02c	TU.4234	1230.26	1.12546	0.226953	4.95899	7.08611e-07	0.000430442	ORF-TU
SPBC4F6.09	TU.2361	3824.3	1.05738	0.478968	2.20761	0.0272712	0.540922	ORF-TU
SPNCRNA.1696; SPNCRNA.532	TU.6395	1024.01	1.0272	0.242402	4.23758	2.25947e-05	0.00950194	multicistronic
SPNCRNA.1019	TU.1350	44.483	1.00415	0.471207	2.13102	0.0330878	0.556653	nc-TU
	TU.0044	55.3186	0.991924	0.411945	2.4079	0.0160445	0.464292	novel nc-TU
	TU.0050	91.1469	0.97651	0.357311	2.73294	0.00627717	0.389276	novel nc-TU
SPBPB2B2.05	TU.2883	124.174	0.94131	0.319337	2.9477	0.00320143	0.310783	ORF-TU
	TU.5274	55.5322	0.896346	0.436998	2.05114	0.040253	0.580642	nc-TU
SPNCRNA.846	TU.4350	85.9829	0.894033	0.357806	2.49865	0.0124666	0.444756	nc-TU
SPBC947.05c	TU.1777	128.496	0.868024	0.364364	2.3823	0.0172049	0.467118	ORF-TU
SPCC965.07c	TU.7012	6255.19	0.862991	0.25126	3.43466	0.000593303	0.154456	ORF-TU
SPNCRNA.1037; SPNCRNA.564	TU.1417	528.29	0.85346	0.249437	3.42154	0.000622668	0.154733	multicistronic
SPAC17A2.12	TU.1012	490.674	0.852506	0.289302	2.94677	0.0032111	0.310783	ORF-TU
SPBP35G2.17	TU.5432	70.3606	0.843416	0.365228	2.30929	0.0209277	0.503116	ORF-TU
	TU.1337	92.1535	0.814449	0.407992	1.99624	0.045908	0.596596	novel nc-TU
SPCC70.09c	TU.7036	84.3802	0.789371	0.351337	2.24676	0.0246551	0.524472	ORF-TU
	TU.3663	113.733	0.773978	0.320346	2.41607	0.0156892	0.463918	novel nc-TU
SPNCRNA.1179	TU.6711	230.27	0.77275	0.280643	2.7535	0.00589617	0.385617	nc-TU
SPNCRNA.561	TU.4546	108.511	0.762318	0.347709	2.1924	0.0283505	0.540922	nc-TU
SPCC1442.16c; SPCC1442.17c	TU.6875	871.882	0.751633	0.269252	2.79156	0.00524544	0.36832	multicistronic
SPBC4F6.17c	TU.5930	4004.73	0.750228	0.206867	3.62662	0.00028715	0.0872139	ORF-TU
SPAC16E8.01	TU.0994	3727.64	0.740177	0.231323	3.19975	0.00137548	0.244036	ORF-TU
	TU.2124	72.4535	0.724551	0.362419	1.99921	0.0455858	0.596596	nc-TU
SPAC16E8.16	TU.1004	1399.61	0.716671	0.232561	3.08164	0.0020586	0.296168	ORF-TU
SPAC9E9.11	TU.1277	12860.7	0.713166	0.224883	3.17128	0.00151769	0.244036	ORF-TU
SPAC22F8.08	TU.1373	4476.43	0.710317	0.253969	2.79687	0.00516009	0.36832	ORF-TU
	TU.4970	134.174	0.70966	0.312085	2.27393	0.02297	0.510587	novel nc-TU
SPAC22H10.13	TU.0671	305.999	0.705196	0.298635	2.3614	0.0182063	0.474928	ORF-TU
SPNCRNA.797	TU.4183	184.589	0.700577	0.287032	2.44076	0.0146563	0.460539	nc-TU
SPAC25G10.09c	TU.4820	5218.67	0.699959	0.220253	3.17798	0.00148306	0.244036	ORF-TU
SPCC1393.02c	TU.6616	2091.79	0.698324	0.205978	3.39028	0.000698211	0.161336	ORF-TU
	TU.5362	123.071	0.68569	0.30886	2.22007	0.026414	0.536613	novel nc-TU
SPBP8B7.15c	TU.6185	3096.8	0.68013	0.213915	3.17944	0.00147559	0.244036	ORF-TU
SPNCRNA.1351	TU.1686	356.951	0.677299	0.230456	2.93895	0.00329325	0.310783	nc-TU
SPAPB24D3.10c	TU.4426	254.385	0.675239	0.257651	2.62075	0.00877371	0.404669	ORF-TU
SPBC2A9.02	TU.2436	2267.51	0.67422	0.233006	2.89358	0.00380876	0.310783	ORF-TU
SPAC25B8.13c	TU.4770	918.996	0.671318	0.225776	2.97338	0.00294541	0.310783	ORF-TU
	TU.6409	322.534	0.664777	0.244889	2.7146	0.00663549	0.394307	nc-TU
SPAPJ691.02	TU.1505	127.264	0.663249	0.326015	2.03441	0.0419099	0.59063	ORF-TU
SPBC30B4.04c	TU.5542	680.545	0.661995	0.277716	2.38371	0.0171391	0.467118	ORF-TU
SPBC354.10	TU.1746	7691.16	0.66194	0.208477	3.17512	0.00149772	0.244036	ORF-TU
SPBC215.11c	TU.6293	1473.26	0.660092	0.253622	2.60266	0.00925033	0.404669	ORF-TU
SPCC965.06	TU.3514	842.127	0.651515	0.257469	2.53046	0.0113914	0.432479	ORF-TU
SPAC17A2.01	TU.1007	258.954	0.651266	0.256125	2.54277	0.0109979	0.425818	ORF-TU
SPBC13E7.03c	TU.6022	1135.44	0.644653	0.226557	2.84543	0.00443512	0.346383	ORF-TU
SPBC18E5.07	TU.2179	2626.97	0.643017	0.220013	2.92264	0.0034708	0.310783	ORF-TU
SPBC8D2.20c	TU.5562	6333.63	0.641777	0.226663	2.83141	0.00463427	0.356839	ORF-TU
SPAC521.03	TU.0244	2398.93	0.639793	0.212893	3.00523	0.00265377	0.310783	ORF-TU
SPBC26H8.01	TU.2740	148.985	0.639475	0.311163	2.05511	0.039868	0.578206	ORF-TU
SPCC1739.10	TU.3442	1235.22	0.637555	0.241821	2.63647	0.00837729	0.404669	ORF-TU
SPAPB24D3.08c	TU.4424	2997.6	0.631773	0.207656	3.0424	0.00234701	0.298398	ORF-TU
SPAPB18E9.02c	TU.4712	1869.82	0.624237	0.215143	2.9015	0.00371384	0.310783	ORF-TU
SPBC19C2.11c	TU.5643	625.937	0.623374	0.261491	2.38392	0.0171292	0.467118	ORF-TU
SPCC1281.06c	TU.6757	20393.4	0.621311	0.246987	2.51556	0.0118843	0.443974	ORF-TU
SPACUNK4.16c	TU.0813	4143.71	0.620133	0.232528	2.66692	0.00765509	0.400154	ORF-TU
SPCC645.06c	TU.6720	1963.28	0.619741	0.255699	2.42371	0.0153627	0.463908	ORF-TU
SPAC6B12.18	TU.0679	446.278	0.619449	0.237687	2.60616	0.00915644	0.404669	ORF-TU
SPBC2A9.04c	TU.5994	1350.19	0.616672	0.22951	2.68691	0.00721164	0.400154	ORF-TU
SPAC6G9.04	TU.0926	1067.08	0.61585	0.212203	2.90218	0.00370579	0.310783	ORF-TU
SPBC3H7.02	TU.5698	2609.89	0.61469	0.237032	2.59327	0.00950668	0.404669	ORF-TU
SPAC1327.01c	TU.4205	964.945	0.613205	0.263471	2.32741	0.0199435	0.494395	ORF-TU
	TU.5313	289.48	0.611613	0.232689	2.62846	0.00857724	0.404669	novel nc-TU
SPAC607.10	TU.0573	868.801	0.610301	0.24783	2.46258	0.0137942	0.458834	ORF-TU
SPBC409.07c	TU.5488	2709.63	0.604744	0.227815	2.65454	0.00794173	0.404669	ORF-TU
SPAC20G8.06	TU.0402	7863.97	0.599132	0.206776	2.89749	0.00376166	0.310783	ORF-TU
SPBC1685.11	TU.1728	480.686	0.598928	0.224347	2.66965	0.00759302	0.400154	ORF-TU
SPAC23A1.17	TU.1178	3235.01	0.597837	0.244319	2.44695	0.014407	0.460539	ORF-TU
SPCC663.06c; SPCC663.07c; SPCC663.08c	TU.6825	1854.83	0.596749	0.218655	2.72919	0.00634909	0.389276	multicistronic
SPAC1786.01c	TU.4444	2383.51	0.595531	0.228011	2.61185	0.00900547	0.404669	ORF-TU
SPAC10F6.06	TU.0344	5567.16	0.591447	0.195082	3.03179	0.00243111	0.302066	ORF-TU
SPAC1D4.11c	TU.3738	516.303	0.589803	0.286571	2.05814	0.0395767	0.578206	ORF-TU
SPNCRNA.1548	TU.2379	244.888	0.588682	0.271592	2.16752	0.0301949	0.542881	nc-TU
	TU.1082	9.50006	-6.92176	1.72079	-4.02243	5.75999e-05	0.0209932	novel nc-TU
	TU.2368	2.40376	-4.93552	2.21959	-2.22362	0.0261739	0.536613	novel nc-TU
	TU.1229	5.14299	-4.54828	1.77017	-2.5694	0.0101874	0.415631	novel nc-TU
	TU.2968	5.27306	-4.2866	1.77356	-2.41694	0.0156514	0.463918	novel nc-TU
SPAC977.18	TU.3556	9.27733	-3.94919	1.29575	-3.0478	0.00230526	0.298398	ORF-TU
	TU.0972	5.41991	-3.71568	1.48808	-2.49696	0.0125263	0.444756	novel nc-TU
	TU.2003	6.62278	-3.6991	1.40466	-2.63345	0.00845231	0.404669	novel nc-TU
	TU.6650	19.4295	-3.64614	1.23601	-2.94993	0.00317842	0.310783	novel nc-TU
	TU.6426	13.9889	-3.63759	1.61319	-2.2549	0.0241395	0.51957	nc-TU
	TU.0830	3.69338	-3.61552	1.81385	-1.99328	0.0462303	0.596596	novel nc-TU
	TU.2701	5.64994	-3.54793	1.43538	-2.47177	0.0134446	0.456565	novel nc-TU
	TU.2004	10.7764	-3.45141	1.54818	-2.22934	0.0257915	0.534098	novel nc-TU
	TU.1116	7.67699	-3.40937	1.3102	-2.60218	0.00926336	0.404669	novel nc-TU
	TU.0659	13.8203	-3.3962	1.29495	-2.62264	0.0087251	0.404669	novel nc-TU
	TU.5478	14.3634	-3.29495	0.950172	-3.46774	0.000524846	0.143467	novel nc-TU
	TU.6452	5.12584	-3.23379	1.51319	-2.13706	0.0325927	0.556653	novel nc-TU
SPAC3G9.07c	TU.0906	264.206	-3.21164	0.316665	-10.1421	3.59395e-24	9.82407e-21	ORF-TU
	TU.1498	17.5872	-3.13013	0.901735	-3.47123	0.00051808	0.143467	novel nc-TU
	TU.4708	9.49702	-3.07109	1.17105	-2.6225	0.00872864	0.404669	novel nc-TU
	TU.6835	7.07499	-3.0499	1.24715	-2.4455	0.014465	0.460539	novel nc-TU
	TU.6939	14.6253	-3.00289	1.30249	-2.30549	0.0211392	0.50355	novel nc-TU
	TU.4819	4.44329	-2.98853	1.49547	-1.99839	0.0456744	0.596596	novel nc-TU
	TU.0886	5.72351	-2.98569	1.40424	-2.1262	0.0334869	0.556653	novel nc-TU
	TU.5639	35.0864	-2.93678	1.18407	-2.48024	0.0131295	0.454803	novel nc-TU
	TU.3457	6.26275	-2.92435	1.4442	-2.0249	0.0428778	0.591952	novel nc-TU
	TU.2800	40.1278	-2.92083	0.972992	-3.00191	0.00268291	0.310783	novel nc-TU
	TU.1113	11.7953	-2.82161	0.959933	-2.93938	0.00328869	0.310783	novel nc-TU
	TU.0028	9.09636	-2.7699	1.09339	-2.53331	0.011299	0.431969	novel nc-TU
	TU.0905	27.6109	-2.6944	0.64232	-4.1948	2.73118e-05	0.0106653	novel nc-TU
	TU.5787	26.0127	-2.68152	1.05153	-2.55011	0.0107688	0.424284	novel nc-TU
	TU.0636	11.445	-2.67006	1.02868	-2.59561	0.00944225	0.404669	novel nc-TU
	TU.6092	8.92807	-2.6274	1.10193	-2.38436	0.0171088	0.467118	novel nc-TU
	TU.1112	8.3182	-2.61459	1.09411	-2.38969	0.0168624	0.467118	novel nc-TU
	TU.6836	6.19336	-2.60275	1.26718	-2.05397	0.0399784	0.578206	novel nc-TU
	TU.3789	11.2672	-2.53097	1.03008	-2.45707	0.0140076	0.459395	novel nc-TU
	TU.1105	6.79679	-2.44741	1.17341	-2.08573	0.0370028	0.577983	novel nc-TU
	TU.4540	7.27985	-2.41934	1.22763	-1.97074	0.0487538	0.608532	novel nc-TU
	TU.4054	6.45277	-2.41152	1.20795	-1.99637	0.0458933	0.596596	novel nc-TU
	TU.2969	8.52469	-2.3732	1.12326	-2.11278	0.0346199	0.561877	novel nc-TU
	TU.1187	8.54887	-2.27014	1.07492	-2.11191	0.034694	0.561877	novel nc-TU
SPNCRNA.1487	TU.5765	18.5964	-2.2442	0.684846	-3.27695	0.00104936	0.202119	nc-TU
SPBC23G7.10c	TU.5764	12.1832	-1.83462	0.825432	-2.22261	0.026242	0.536613	ORF-TU
SPCC622.05	TU.3255	29.951	-1.70797	0.522176	-3.27088	0.00107215	0.202119	ORF-TU
	TU.1896	24.2556	-1.70449	0.626686	-2.71985	0.00653115	0.392371	nc-TU
	TU.0503	36.7583	-1.64804	0.538022	-3.06315	0.00219018	0.298398	nc-TU
	TU.0953	16.3477	-1.52895	0.700375	-2.18304	0.029033	0.540922	novel nc-TU
	TU.1585	17.1691	-1.47739	0.718749	-2.0555	0.0398307	0.578206	nc-TU
	TU.1184	46.0901	-1.42413	0.464807	-3.06392	0.0021846	0.298398	novel nc-TU
	TU.0831	57.4092	-1.37114	0.412203	-3.32637	0.000879847	0.192405	nc-TU
	TU.4116	20.5795	-1.36314	0.681459	-2.00033	0.045465	0.596596	nc-TU
	TU.4532	28.4718	-1.36293	0.597999	-2.27915	0.0226582	0.510587	nc-TU
	TU.4385	28.0614	-1.23818	0.56913	-2.17556	0.0295882	0.542881	novel nc-TU
SPAC1F8.06	TU.0027	901.122	-1.22079	0.233153	-5.236	1.6409e-07	0.000128154	ORF-TU
SPBPB21E7.08	TU.1601	320.854	-1.11907	0.304752	-3.67207	0.000240593	0.0773718	nc-TU
	TU.0833	156.877	-1.05751	0.322295	-3.28117	0.00103378	0.202119	nc-TU
	TU.5414	55.8841	-1.00391	0.422062	-2.37858	0.0173794	0.467458	nc-TU
	TU.0828	217.606	-0.999909	0.255585	-3.91223	9.14474e-05	0.0312464	novel nc-TU
SPBC359.02	TU.1610	97.5993	-0.989287	0.398716	-2.48118	0.0130947	0.454803	ORF-TU
SPCC736.09c	TU.6489	156.519	-0.967464	0.321566	-3.0086	0.00262451	0.310783	ORF-TU
	TU.6407	94.3935	-0.944784	0.34945	-2.70363	0.00685866	0.394698	novel nc-TU
	TU.2956	159.937	-0.922533	0.280163	-3.29284	0.000991796	0.202119	novel nc-TU
SPBPB21E7.04c	TU.5195	183.351	-0.91141	0.357203	-2.55152	0.0107254	0.424284	ORF-TU
	TU.2697	72.6409	-0.859744	0.371851	-2.31206	0.0207742	0.502532	nc-TU
	TU.0832	140.71	-0.841981	0.284101	-2.96367	0.00303991	0.310783	nc-TU
SPAC23C4.06c	TU.3841	515.66	-0.780054	0.230352	-3.38636	0.00070826	0.161336	ORF-TU
	TU.2535	604.7	-0.75967	0.269768	-2.81601	0.00486241	0.367812	novel nc-TU
SPBPB21E7.07	TU.1600	663.98	-0.743716	0.256452	-2.90001	0.00373145	0.310783	ORF-TU
SPNCRNA.1308	TU.5202	154.804	-0.742097	0.288353	-2.57357	0.0100654	0.415631	nc-TU
SPBP8B7.32	TU.2649	1486.43	-0.73469	0.261196	-2.81279	0.00491133	0.367812	ORF-TU
	TU.5696	164.875	-0.726004	0.278489	-2.60694	0.00913553	0.404669	nc-TU
SPAC1B3.04c	TU.4999	228.323	-0.671407	0.275485	-2.43718	0.0148022	0.460539	ORF-TU
	TU.6645	5835.82	-0.633314	0.242672	-2.60976	0.00906071	0.404669	novel nc-TU
SPCC1442.13c	TU.6872	129.799	-0.632903	0.306003	-2.06829	0.0386127	0.578206	ORF-TU
SPBC25B2.08	TU.2342	211.902	-0.617273	0.287294	-2.14857	0.0316683	0.550143	ORF-TU
SPAC2E1P3.04	TU.0829	2425.91	-0.606387	0.198803	-3.05018	0.00228702	0.298398	ORF-TU
SPBC1683.07	TU.1620	501.867	-0.586666	0.218604	-2.68369	0.00728142	0.400154	ORF-TU
