# Supplementary material for: Transcription and chromatin-based surveillance mechanism controls suppression of cryptic antisense transcription
Source: Cell Rep. 2021 Sep 7;36(10):109671. doi: 10.1016/j.celrep.2021.109671 (PMC8441049; doi:10.1016/j.celrep.2021.109671)
Supplement: Table S6. Strains used in this study, related to STAR Methods [file mmc7.xlsx]

## Sheet: Table S6
Table S6 Strains used in this study. Related to Methods.
Strain ID	Genotype	Reference
YP144	h+, leu1-32, ura4Δ18, ade6-M216, his3Δ::1	Lemieux et al., 2011
YP264	h-, ura4-Δ18, leu1-32, his3Δ1, ssu72Δ::KAN, ade6-216	Schwer et al., 2012
YP700	h+, leu1-32, ura4Δ18, ade6-M216, his3Δ::1, ssu72Δ::KAN	This manuscript
YP270	h unknown, leu1-32 ura4Δ18 ade6-M216, hos2Δ::KAN	Grewal et al., 2012
YP829	h+, leu1-32, ura4Δ18, ade6-M216, his3Δ::1, ssu72Δ::NAT	This manuscript
YP903	h+, leu1-32, ura4Δ18, ade6-M216, his3Δ::1, ssu72Δ::NAT, hos2Δ::KAN	This manuscript
YP1091	h+, leu1-32, ura4Δ18, ade6-M216, his3Δ::1, Hos2-3xFlag::NAT	This manuscript
YP1092	h+, leu1-32, ura4Δ18, ade6-M216, his3Δ::1, ssu72Δ::KAN, Hos2-3xFlag::NAT	This manuscript
YP892	h-, set1::KAN, leu1-32, ura4-Δ18	yeast genetic resource center (YGRC)
YP177	h+, leu1-32, ura4Δ18, ade6-M216, set3Δ::KAN	Rentas et al., 2012
YP929	h+, leu1-32, ura4Δ18, ade6-M216, his3Δ::1, ssu72Δ::NAT, set1Δ::KAN	This manuscript
YP930	h+, leu1-32, ura4Δ18, ade6-M216, his3Δ::1, set3Δ::KAN	This manuscript
YP931	h+, leu1-32, ura4Δ18, ade6-M216, his3Δ::1, ssu72Δ::NAT, set3Δ::KAN	This manuscript
YP381	h+, leu1, his2, clr6-1	National BioResource Project (NBRP)
YP904	h+, leu1, his2, clr6-1, ssu72Δ::NAT	This manuscript
YF336/BY4741	MATa, ura3∆0, leu2∆0, his3∆1, met15∆0	Saccharomyces Genome Deletion Project
YP1852	h+ rad3::ura4+ ura4-D18 leu1-32 his3Δ::1	M. Whitby lab
YP189	h+, leu1-32, ura4Δ18, ade6-216, mcs6-3HA::NAT	Coudreus et al., 2010
YP1862	h+, leu1-32, ura4Δ18, ade6-216, mcs6-3HA::NAT, ssu72Δ::KAN	This manuscript
YP732	h+, leu1-32, ura4Δ18, ade6-M216, his3Δ::1; dis2::ura4+	Kecman et al., 2018
YP1880	h+, leu1-32, ura4Δ18, ade6-M216, his3Δ::1; dis2::ura4+, hos2Δ::HYG	This manuscript
YP197	h+, ade6-M216, his3Δ::1, rpb1-CTD-S2A::KAN	Coudreus et al., 2010
