# Supplementary material for: Transcription and chromatin-based surveillance mechanism controls suppression of cryptic antisense transcription
Source: Cell Rep. 2021 Sep 7;36(10):109671. doi: 10.1016/j.celrep.2021.109671 (PMC8441049; doi:10.1016/j.celrep.2021.109671)
Supplement: Table S7. Oligos used in this study, related to STAR Methods [file mmc8.xlsx]

## Sheet: Table S7
Table S7 Oligos used in this study. Related to Methods.
Oligo Name	Number	Sequence	Purpose
ssu72-L1	5225	CAAGAATTGTTGATTGATCCAACC	Deletion
ssu72-L6	5226	GTGGGTCAAAGCAATTGTACAGC	Deletion
ssu72_-625_F	5227	CTCAAAACTTAATGCTTCATACGC	PCR verification
P_tef-fw	5597	GTTTAGCTTGCCTCGTCCC	Replacing selection marker
T_tef-rev	5598	TGGATGGCGGCGTTAGTATC	Replacing selection marker
Hos2_L3	6118	GAACCAACTATCAATACTTTTCAACC	Tagging
Hos2_L4	6119	TAGTCTCCACCCCCGCCTCCCCCGCCTCGAACGCGAACATCCACAG	Tagging
Hos2_L5	6120	CCAGTTTAAACGAGCTCGAATTCTATTAATGAATTTTCGACTTTTT	Tagging
Hos2_L6	6121	CGGTGATTTGATCGGTTTCC	Tagging
Set1_L1	6133	GGATAACGATTTTACTAAATTTCG	Deletion
Set1_L3	6134	CACGAATGAATCGTGTTAACAATAG	Tagging
Set1_L4	6135	TAGTCTCCACCCCCGCCTCCCCCGTTTAAATAGCCACGACATGTTG	Tagging
Set1_L5	6136	CCAGTTTAAACGAGCTCGAATTCACAATGATGCTCTTGGAGAATTG	Tagging
Set1_L6	6137	CCCAATTTACTTCATTGATGGC	Deletion, tagging
Set1_-612_F	6138	CTAAAACATTCATCTACAAGTTTTCC	PCR verification
Set1_R	6139	GCGCTTTAACGATATGCCG	PCR verification
Set3 F	3327	CGCACACTCACTAACACCAT	Deletion
Set3 A3	3355	CGTTGCTCTGAATCAAAAGA	Deletion
Set3 Ust	3340	TCCCTCTCCTTGTAAAGCTG	PCR verification
Set3_L6	6117	AAGTTATTTAATCTAGTACATGTCGCA	PCR verification
Cyr1_F	6037	TGGATACTACTGAAATGATTTCATTG	Probe, Antisense probe
Cyr1_R	6038	GCCAGTGTGTCCAAGCATTTGAC	Probe, Sense probe
Pom152_F	6077	TGGGATCTCGACAGTACTATTGTGTG	Probe, Antisense probe
Pom152_R	6078	AGAAGATGATGTCGAATCCTGAGG	Probe, Sense probe
NT-REB37-Biotin	-	5’-Biot-CTACACATCGAGAGGAACCTTGCGGCTTCGGCTGCAAGGAGTCTCTATAAATTTTATTTGTCTTAAGAATTCTATGATCCGGGTAAAAACTGGGG-3’	in vitro transcription
T-REB37	-	5’-CCCCAGTTTTTACCCGGATCATAGAATTCTTAAGACAAATAAAATTTATAGAGACTCCTTGCAGCCGAAGCCGCAAGGTTCCTCTCGATGTGTAG-3’	in vitro transcription
RNA13	-	5’-AAUAAUCGAGAGG-3’	in vitro transcription
POM152_1_F	7583	TTAGTACCAGAATCGATTGTAGATGC	qPCR
POM152_1_R	7584	GAGAAACCCCGATTTTGGAAC	qPCR
POM152_2_F	7585	CTTGGAAACGAAGGAAGAAACG	qPCR
POM152_2_R	7586	ATGCTTTAATGTATACAACCCTCG	qPCR
POM152_3_F	7587	AAGTTGAATGGCTTCCAAGACC	qPCR
POM152_3_R	7588	TCTTATCGTGCTTCAAAAGAAAAG	qPCR
POM152_4_F	7589	GCGCGTTTATTAAGAACGAATC	qPCR
POM152_4_R	7590	TCACATTTATAGTATATTATTACTCAGAGG	qPCR
POM152_5_F	7591	TGGTAGAATAAAAATAATTTAGTTGC	qPCR
POM152_5_R	7592	AAGACCTACTTTTGCGAAAACAG	qPCR
cyr1_1_FB	7593	CAGACAAAGAAACGCTGGTG	qPCR
cyr1_1_RB	7594	TACGCGAATTTTGGACAAGG	qPCR
cyr1_2_FB	7595	TGATGACAGTGACAGTGTGG	qPCR
cyr1_2_RB	7596	CAGGATATGAGCCGCAGAAG	qPCR
cyr1_3_FB	7597	TATTATGCGTCGGCAACTCC	qPCR
cyr1_3_RB	7598	AATGCAGCAGGAACTGTTTG	qPCR
cyr1_4_FB	7599	CCGAGGAGTATTCATTGTTCTAC	qPCR
cyr1_4_RB	7600	GCATTCATTTAGCCAGTGTGTC	qPCR
cyr1_5_FB	7601	GTACGTGTTTCGAGGCAAATC	qPCR
cyr1_5_RB	7602	ACTTTTGTATCAGTCTACTGTCG	qPCR
rps401-2F	5510	CACCAAAAATGGTTCGAGGT	qPCR
rps401-2R	5511	ATCAAAGGAAGGCACTCACG	qPCR
rps401-4F	5514	GATCAAGGTCAACGACACCA	qPCR
rps401-4R	5515	ACGACCACCGGTAACCATAA	qPCR
rps401-5bF	5548	TGCTTTGGACCGTGAGTTTG	qPCR
rps501-5bR	5549	GAGCTTGACACCCTTACCCT	qPCR
rps401-6bF	5550	AGATATGTCGCGTGCATAAGT	qPCR
rps401-6bR	5551	GCTAACAAACCTCTCCAACTGG	qPCR
hos2_L_F	7628	CTAAACTACACCTAAGTTGGTAGCTTCC	Deletion
hos2_R_F	7629	CATGTCGCTGGCCGGGTGACGATATACAGACTATTATACTAAAAAAAACCG	Deletion
Hos2 L5	3362	AAACGAGCTCGAATTCATCGATGATATATTAATGAATTTTCGACTT	Deletion
Hos2 L6	3361	CGCCCCACTATGATCAAATA	Deletion
Hos2 A3	3358	CCACGAAAAGCTTGGTAAGT	PCR verification
KanMX6 Fwd	3163	TTTTCGCCTCGACATCATCT	PCR verification
